# Supplementary material for: Molecular mechanism of Activin receptor inhibition by DLK1
Source: Nat Commun. 2025 Jul 1;16:5976. doi: 10.1038/s41467-025-60634-3 (PMC12216052; doi:10.1038/s41467-025-60634-3)
Supplement: Supplementary file 3 — Supplementary Data 1 [file 41467_2025_60634_MOESM3_ESM.xlsx]

## Sheet: Supplementary data 
	Gene fragments for TGF-beta receptors cloned into a pCT302 vector for yeast display													Primers for cloning (baculovirus for protein production)
														DLK1_EGF5-6_ pAcGp67A:
	>ACVR1 (398bp)													Forward primer: GCGCATTCTGCCTTTGCGGCGGATCCTATCGTGGCCAACAGCTGCACCCCCAACCCATGC
														Reverse primer: GTGATGGTGGTGATGATGCGCGGCCGCGCTGGGCAGACGGGTGACCTGCTG
	TGTTTTTCAATATTTTCTGTTATTGCTAGCGTTTTAGCAGGATCCATGGAAGATGAGAAGCCCAAGGTCAACCCCAAACT													DLK1_EGF1-3_ pAcGp67A:
	CTACATGTGTGTGTGTGAAGGTCTCTCCTGCGGTAATGAGGACCACTGTGAAGGCCAGCAGTGCTTTTCCTCACTGAGCA													Forward primer: GCGCATTCTGCCTTTGCGGCGGATCCTGCTGAATGCTTCCCGGCCTGC
	TCAACGATGGCTTCCACGTCTACCAGAAAGGCTGCTTCCAGGTTTATGAGCAGGGAAAGATGACCTGTAAGACCCCGCCG													Reverse primer: CCCTGGAACAGAACTTCCAGGCGGCCGCTCTTTTTCTGGCAGTCCTTTCCC
	TCCCCTGGCCAAGCCGTGGAGTGCTGCCAAGGGGACTGGTGTAACAGGAACATCACGGCCCAGCTGCCCACTAAAGGAAA													DLK1_EGF4-6_ pAcGp67A
	ATCCTTCCCTGGAACACAGAATTTCCACTTGGAGGAACAAAAGCTTATCTCCGAAGAAGACTTGGGTGGTGGTGGATC													Forward primer: GCGCATTCTGCCTTTGCGGCGGATCCTGACGGGCCCTGTGTGATCAAC
														Reverse primer: CCCTGGAACAGAACTTCCAGGCGGCCGCTGCTGGGCAGACGGGTGACCTG
	>ACVR1B (398 bp)													DLK1_ECD_ pAcGp67A
														Forward: GCGCATTCTGCCTTTGCGGCGGATCCTGCTGAATGCTTCCCGGCCTGC
	TGTTTTTCAATATTTTCTGTTATTGCTAGCGTTTTAGCAGGATCCTCCGGGCCCCGGGGGGTCCAGGCTCTGCTGTGTGC													Reverse: CCCTGGAACAGAACTTCCAGGCGGCCGCTGCTGGGCAGACGGGTGACCTG
	GTGCACCAGCTGCCTCCAGGCCAACTACACGTGTGAGACAGATGGGGCCTGCATGGTTTCCATTTTCAATCTGGATGGGA													ACVR2B_ pAcGp67A_3C-Fc
	TGGAGCACCATGTGCGCACCTGCATCCCCAAAGTGGAGCTGGTCCCTGCCGGGAAGCCCTTCTACTGCCTGAGCTCGGAG													Forward: GCGCATTCTGCCTTTGCGGCGGATCCTGCTGAGACACGGGAGTGCATC
	GACCTGCGCAACACCCACTGCTGCTACACTGACTACTGCAACAGGATCGACTTGAGGGTGCCCAGTGGTCACCTCAAGGA													Reverse: TTGAAACAGAACTTCCAACCCGCGGCCGCTCTCTGGCAAATGAGTGAAGCG
	GCCTGAGCACCCGTCCATGTGGGGCCCGGTGGAGGAACAAAAGCTTATCTCCGAAGAAGACTTGGGTGGTGGTGGATC
	>ACVR2A (437 bp)
	TGTTTTTCAATATTTTCTGTTATTGCTAGCGTTTTAGCAGGATCCGCTATACTTGGTAGATCAGAAACTCAGGAGTGTCT
	TTTCTTTAATGCTAATTGGGAAAAAGACAGAACCAATCAAACTGGTGTTGAACCGTGTTATGGTGACAAAGATAAACGGC
	GGCATTGTTTTGCTACCTGGAAGAATATTTCTGGTTCCATTGAAATAGTGAAACAAGGTTGTTGGCTGGATGATATCAAC
	TGCTATGACAGGACTGATTGTGTAGAAAAAAAAGACAGCCCTGAAGTATATTTTTGTTGCTGTGAGGGCAATATGTGTAA
	TGAAAAGTTTTCTTATTTTCCGGAGATGGAAGTCACACAGCCCACTTCAAATCCAGTTACACCTAAGCCACCCGAACAAA
	AGCTTATCTCCGAAGAAGACTTGGGTGGTGGTGGATC
	>ACVR2B (446bp)
	TGTTTTTCAATATTTTCTGTTATTGCTAGCGTTTTAGCAGGATCCTCTGGGCGTGGGGAGGCTGAGACACGGGAGTGCAT
	CTACTACAACGCCAACTGGGAGCTGGAGCGCACCAACCAGAGCGGCCTGGAGCGCTGCGAAGGCGAGCAGGACAAGCGGC
	TGCACTGCTACGCCTCCTGGCGCAACAGCTCTGGCACCATCGAGCTCGTGAAGAAGGGCTGCTGGCTAGATGACTTCAAC
	TGCTACGATAGGCAGGAGTGTGTGGCCACTGAGGAGAACCCCCAGGTGTACTTCTGCTGCTGTGAAGGCAACTTCTGCAA
	CGAACGCTTCACTCATTTGCCAGAGGCTGGGGGCCCGGAAGTCACGTACGAGCCACCCCCGACAGCCCCCACCCTGCTCA
	CGGAACAAAAGCTTATCTCCGAAGAAGACTTGGGTGGTGGTGGATC
	>ACVRLK1 (380 bp)
	TGTTTTTCAATATTTTCTGTTATTGCTAGCGTTTTAGCAGGATCCGACCCTGTGAAGCCGTCTCGGGGCCCGCTGGTGAC
	CTGCACGTGTGAGAGCCCACATTGCAAGGGGCCTACCTGCCGGGGGGCCTGGTGCACAGTAGTGCTGGTGCGGGAGGAGG
	GGAGGCACCCCCAGGAACATCGGGGCTGCGGGAACTTGCACAGGGAGCTCTGCAGGGGGCGCCCCACCGAGTTCGTCAAC
	CACTACTGCTGCGACAGCCACCTCTGCAACCACAACGTGTCCCTGGTGCTGGAGGCCACCCAACCTCCTTCGGAGCAGCC
	GGGAACAGATGGCCAGGAACAAAAGCTTATCTCCGAAGAAGACTTGGGTGGTGGTGGATC
	>AMHR2 (485 bp)
	TGTTTTTCAATATTTTCTGTTATTGCTAGCGTTTTAGCAGGATCCCCCCCAAACAGGCGAACCTGTGTGTTCTTTGAGGC
	CCCTGGAGTGCGGGGAAGCACAAAGACACTGGGAGAGCTGCTAGATACAGGCACAGAGCTCCCCAGAGCTATCCGCTGCC
	TCTACAGCCGCTGCTGCTTTGGGATCTGGAACCTGACCCAAGACCGGGCACAGGTGGAAATGCAAGGATGCCGAGACAGT
	GATGAGCCAGGCTGTGAGTCCCTCCACTGTGACCCAAGTCCCCGAGCCCACCCCAGCCCTGGCTCCACTCTCTTCACCTG
	CTCCTGTGGCACTGACTTCTGCAATGCCAATTACAGCCATCTGCCTCCTCCAGGGAGCCCTGGGACTCCTGGCTCCCAGG
	GTCCCCAGGCTGCCCCAGGTGAGTCCATCTGGATGGCACTGGAACAAAAGCTTATCTCCGAAGAAGACTTGGGTGGTGGT
	GGATC
	>BMPR1A (476 bp)
	TGTTTTTCAATATTTTCTGTTATTGCTAGCGTTTTAGCAGGATCCCAGAATCTGGATAGTATGCTTCATGGCACTGGGAT
	GAAATCAGACTCCGACCAGAAAAAGTCAGAAAATGGAGTAACCTTAGCACCAGAGGATACCTTGCCTTTTTTAAAGTGCT
	ATTGCTCAGGGCACTGTCCAGATGATGCTATTAATAACACATGCATAACTAATGGACATTGCTTTGCCATCATAGAAGAA
	GATGACCAGGGAGAAACCACATTAGCTTCAGGGTGTATGAAATATGAAGGATCTGATTTTCAGTGCAAAGATTCTCCAAA
	AGCCCAGCTACGCCGGACAATAGAATGTTGTCGGACCAATTTATGTAACCAGTATTTGCAACCCACACTGCCCCCTGTTG
	TCATAGGTCCGTTTTTTGATGGCAGCATTCGAGAACAAAAGCTTATCTCCGAAGAAGACTTGGGTGGTGGTGGATC
	>BMPR1B (428 bp)
	TGTTTTTCAATATTTTCTGTTATTGCTAGCGTTTTAGCAGGATCCAAGAAAGAGGATGGTGAGAGTACAGCCCCCACCCC
	CCGTCCAAAGGTCTTGCGTTGTAAATGCCACCACCATTGTCCAGAAGACTCAGTCAACAATATTTGCAGCACAGACGGAT
	ATTGTTTCACGATGATAGAAGAGGATGACTCTGGGTTGCCTGTGGTCACTTCTGGTTGCCTAGGACTAGAAGGCTCAGAT
	TTTCAGTGTCGGGACACTCCCATTCCTCATCAAAGAAGATCAATTGAATGCTGCACAGAAAGGAACGAATGTAATAAAGA
	CCTACACCCTACACTGCCTCCATTGAAAAACAGAGATTTTGTTGATGGACCTATACACCACAGGGAACAAAAGCTTATCT
	CCGAAGAAGACTTGGGTGGTGGTGGATC
	>BMPR2 (464 bp)
	TGTTTTTCAATATTTTCTGTTATTGCTAGCGTTTTAGCAGGATCCGCTTCGCAGAATCAAGAACGGCTATGTGCGTTTAA
	AGATCCGTATCAGCAAGACCTTGGGATAGGTGAGAGTAGAATCTCTCATGAAAATGGGACAATATTATGCTCGAAAGGTA
	GCACCTGCTATGGCCTTTGGGAGAAATCAAAAGGGGACATAAATCTTGTAAAACAAGGATGTTGGTCTCACATTGGAGAT
	CCCCAAGAGTGTCACTATGAAGAATGTGTAGTAACTACCACTCCTCCCTCAATTCAGAATGGAACATACCGTTTCTGCTG
	TTGTAGCACAGATTTATGTAATGTCAACTTTACTGAGAATTTTCCACCTCCTGACACAACACCACTCAGTCCACCTCATT
	CATTTAACCGAGATGAGACAGAACAAAAGCTTATCTCCGAAGAAGACTTGGGTGGTGGTGGATC
	>TGFBR1 (371 bp)
	TGTTTTTCAATATTTTCTGTTATTGCTAGCGTTTTAGCAGGATCCGCGTTACAGTGTTTCTGCCACCTCTGTACAAAAGA
	CAATTTTACTTGTGTGACAGATGGGCTCTGCTTTGTCTCTGTCACAGAGACCACAGACAAAGTTATACACAACAGCATGT
	GTATAGCTGAAATTGACTTAATTCCTCGAGATAGGCCGTTTGTATGTGCACCCTCTTCAAAAACTGGGTCTGTGACTACA
	ACATATTGCTGCAATCAGGACCATTGCAATAAAATAGAACTTCCAACTACTGTAAAGTCATCACCTGGCCTTGGTCCTGT
	GGAACTGGAACAAAAGCTTATCTCCGAAGAAGACTTGGGTGGTGGTGGATC
	>TGFBR2 (521 bp)
	TGTTTTTCAATATTTTCTGTTATTGCTAGCGTTTTAGCAGGATCCACGATCCCACCGCACGTTCAGAAGTCGGTTAATAA
	CGACATGATAGTCACTGACAACAACGGTGCAGTCAAGTTTCCACAACTGTGTAAATTTTGTGATGTGAGATTTTCCACCT
	GTGACAACCAGAAATCCTGCATGAGCAACTGCAGCATCACCTCCATCTGTGAGAAGCCACAGGAAGTCTGTGTGGCTGTA
	TGGAGAAAGAATGACGAGAACATAACACTAGAGACAGTTTGCCATGACCCCAAGCTCCCCTACCATGACTTTATTCTGGA
	AGATGCTGCTTCTCCAAAGTGCATTATGAAGGAAAAGAAGAAACCTGGTGAGACTTTCTTCATGTGTTCCTGTAGCTCTG
	ATGAGTGCAATGACAACATCATCTTCTCAGAAGAATATAACACCAGCAATCCTGACTTGTTGCTAGTCATATTTCAAGAA
	CAAAAGCTTATCTCCGAAGAAGACTTGGGTGGTGGTGGATC
	>TGFBR3 (590 bp)
	TGTTTTTCAATATTTTCTGTTATTGCTAGCGTTTTAGCAGGATCCGGAAACATCACCTTCAACATGGAGCTATACAACAC
	TGACCTCTTTTTGGTGCCCTCCCAGGGCGTCTTCTCTGTGCCAGAGAATGGACACGTTTATGTTGAGGTATCTGTTACTA
	AGGCTGAACAAGAACTGGGATTTGCCATCCAAACGTGCTTTATCTCTCCATATTCGAACCCTGATAGGATGTCTCATTAC
	ACCATTATTGAGAATATTTGTCCTAAAGATGAATCTGTGAAATTCTACAGTCCCAAGAGAGTGCACTTTCCTATCCCGCA
	AGCTGACATGGATAAGAAGCGATTCAGCTTTGTCTTCAAGCCTGTCTTCAACACCTCACTGCTCTTTCTACAGTGTGAGC
	TGACGCTGTGTACGAAGATGGAGAAGCACCCCCAGAAGTTGCCTAAGTGTGTGCCTCCTGACGAAGCCTGCACCTCGCTG
	GACGCCTCGATAATCTGGGCCATGATGCAGAATAAGAAGACGTTCACTAAGCCCCTTGCTGTGATCGAACAAAAGCTTATCT
	CCGAAGAAGACTTGGGTGGTGGTGGATC
