# Supplementary material for: Molecular mechanism of Activin receptor inhibition by DLK1
Source: Nat Commun. 2025 Jul 1;16:5976. doi: 10.1038/s41467-025-60634-3 (PMC12216052; doi:10.1038/s41467-025-60634-3)
Supplement: Supplementary file 6 — Source Data [file 41467_2025_60634_MOESM6_ESM.xlsx]

## Sheet: Fig. 1
	Figure 1B. SPR (RU Max) to immobilized full length NOTCH1-Fc
	DLL4	Conc. (nM)	RU Max	DLK1	Conc. (nM)	RU Max
		39	1.6191		39	2.92719
		78	2.02157		78	3.05091
		156	1.89188		156	2.55782
		312.5	2.83683		312.5	2.50948
		625	4.45856		625	2.44296
		1250	6.56057		1250	2.80554
		2500	11.1534		2500	2.65068
		5000	17.7678		5000	3.86464
		10000	26.3471		10000	4.67579
		20000	33.9024
	Figure 1C. Protein binding FC-647, APC channel, U2OS NOTCH1 cells
	Flow data (MFI)
							Biological repeat 2						Biological repeat 3
	Cells only	FC-647 (Neg.)	DLK1-647	DLL4-647			Cells only	FC-647 (Neg.)	DLK1-647	DLL4-647			Cells only	FC-647 (Neg.)	DLK1-647	DLL4-647
	644	754	801	65035			775	986	1067	143388			678	769	791	70602
	650	737	747	63843			747	1000	1052	95900			669	765	797	76576
		730	751	55832			758	950	1072	89474			689	791	840	61496
	Average	740.333	766.333	61570			Average	978.667	1063.67	109587			Average	775	809.333	69558
			Used in graph						Used in graph						Used in graph
	Figure 1D. mCitrine readout, FITC channel, CHO NOTCH1-Gal4 cells (MFI)						Biological repeat 2						Biological repeat 3
	Cells only (Neg.)	Immob. DLK1	Immob. DLL4	Immob. DLL4 + soluble DLK1	Immob. DLL4 + DAPT		Cells only (Neg.)	Immob. DLK1	Immob. DLL4	Immob. DLL4 + soluble DLK1	Immob. DLL4 + DAPT		Cells only (Neg.)	Immob. DLK1	Immob. DLL4	Immob. DLL4 + soluble DLK1	Immob. DLL4 + DAPT
	7506	7789	15088	16022	5507		7718	7718	13852	12566	8024		5328	5355	9699	10005	4717
	7825	8008	15018	15369	5558		7781	7845	13509	14544	7946		5262	5466	9144	8667	4715
	8158	7825	15298	14340	5381		8104	8038	14544	13355	8103		5307	5399	9183	9190	4651
Average	7829.67	7874	15134.7	15243.7	5482		7867.67	7867	13968.3	13488.3	8024.33		5299	5406.67	9342	9287.33	4694.33
Fold-change	1	1.00566	1.93299	1.94691	0.700158		1	0.999915	1.77541	1.7144	1.01991		1	1.02032	1.76297	1.75266	0.88589

## Sheet: Supplementary Fig.1
	Supplementary Figure 1B. SPR (RU) DLK1 to immobilized NOTCH1-Fc												Supplementary Figure 1C. SPR (RU) DLL4 to immobilized NOTCH1-Fc												Supplementary Figure 1E. Protein binding FC-647, APC channel, U2OS NOTCH2 and NOTCH3 cells
	Time (s)	Cycle 3_78 nM	Cycle 4_156 nM	Cycle 5_312 nM	Cycle 6_625 nM	Cycle 7_1250 nM	Cycle 8_2500 nM	Cycle 9_5000 nM	Cycle 10_10000 nM				Time (s)	Cycle 1_39 nM	Cycle 2_78 nM	Cycle 3_156 nM	Cycle 3_312 nM	Cycle 5_625 nM	Cycle 6_1250 nM	Cycle 7_2500 nM	Cycle 8_5000 nM	Cycle 9_10000 nM	Cycle 10_20000 nM		U2OS N2 CTRL	U2OS N2 DLK1	U2OS N2 DLL4	U2OS N3 CTRL	U2OS N3 DLK1	U2OS N3 DLL4
	-55.78	-0.440611	-0.308838	-0.585144	-0.278015	-0.359557	-0.102905	-0.128234	-0.147583				-55.98	-0.301147	-0.297668	-0.547117	-0.179436	-0.248467	-0.285088	-0.0820923	-0.10626	-0.262144	-0.215935		577	696	4091	579	688	7630
	-55.68	-0.432799	-0.308838	-0.52655	-0.297546	-0.429871	-0.153687	-0.198547	-0.0889893				-55.88	-0.461304	-0.438293	-0.527586	-0.218506	-0.197693	-0.20697	-0.203186	-0.176573	-0.250426	-0.235474			739	2957		687	2893
	-55.58	-0.440611	-0.281494	-0.5578	-0.317078	-0.402526	-0.21228	-0.202452	-0.128052				-55.78	-0.430054	-0.407043	-0.476807	-0.198973	-0.236754	-0.164	-0.210999	-0.075013	-0.223084	-0.235472			710	6343		712	3126
	-55.48	-0.422668	-0.301025	-0.565613	-0.309265	-0.382996	-0.223999	-0.218079	-0.139771				-55.68	-0.441772	-0.395325	-0.422913	-0.128662	-0.178162	-0.093689	-0.222717	-0.0250244	-0.200439	-0.14563
	-55.38	-0.336733	-0.301025	-0.565613	-0.336609	-0.372864	-0.223999	-0.211853	-0.147583				-55.58	-0.379272	-0.34845	-0.165901	-0.0669556	-0.124268	-0.0202637	-0.183655	0.224174	0.0682905	-0.0839233
	-55.28	-0.267153	-0.281494	-0.53363	-0.330383	-0.314272	-0.222473	-0.159487	-0.147583				-55.48	-0.351135	-0.302368	-0.135377	0.147087	0.1054	0.191459	-0.146179	0.246887	0.118347	0.142631
	-55.18	-0.272645	-0.281494	-0.419556	-0.27179	-0.264221	-0.274048	-0.141541	-0.164795				-55.38	-0.211304	-0.146912	-0.197877	0.146362	0.0788574	0.0836792	-0.0727539	0.196105	0.0636591	0.0379639
	-55.08	-0.280457	-0.234619	-0.395325	-0.254578	-0.242371	-0.241943	-0.120423	-0.130371				-55.28	-0.217529	-0.216431	-0.221314	0.0736688	0.075744	0.0719599	-0.117249	0.154663	0.0816038	-0.0112311
	-54.98	-0.321106	-0.226807	-0.375793	-0.232727	-0.242371	-0.263062	-0.126648	-0.121826				-55.18	-0.226929	-0.242981	-0.202576	0.00415	0.0163574	0.0133667	-0.115662	0.126587	0.0863037	-0.065918
	-54.88	-0.288271	-0.242432	-0.364807	-0.23114	-0.226746	-0.263062	-0.106384	-0.138184				-55.08	-0.233154	-0.258606	-0.158814	0.0127563	0.0296631	0.0219727	-0.125061	0.100768	0.0870965	-0.0494995
	-54.78	-0.267152	-0.247925	-0.360168	-0.217896	-0.197084	-0.263062	-0.0891739	-0.141357				-54.98	-0.218323	-0.252319	-0.14087	0.00726	0.0265496	0.0140984	-0.0953369	0.0710438	0.0816029	-0.0675056
	-54.68	-0.270325	-0.230713	-0.325012	-0.183533	-0.175964	-0.21228	-0.0836792	-0.104614				-54.88	-0.199585	-0.235168	-0.13855	-0.0130615	0.00934	0.0274048	-0.103943	0.0601193	0.0558468	-0.0690918
	-54.58	-0.259339	-0.221313	-0.329651	-0.16864	-0.16034	-0.209961	-0.0884402	-0.0928955				-54.78	-0.172241	-0.196106	-0.145508	-0.0310062	-6.14e-05	0.0234982	-0.0953979	0.0609741	0.0128784	-0.0675052
	-54.48	-0.249207	-0.211182	-0.325012	-0.151489	-0.160339	-0.196655	-0.0977173	-0.0866699				-54.68	-0.172241	-0.206238	-0.13855	-0.0473633	-0.0265503	0.0188599	-0.103943	0.0444946	-0.0199585	-0.0838623
	-54.38	-0.231263	-0.221313	-0.321838	-0.145203	-0.150208	-0.18103	-0.086853	-0.0740967				-54.58	-0.180786	-0.215637	-0.139283	-0.0599365	-0.071167	0.00629	-0.113342	0.0476678	-0.00592	-0.0987549
	-54.28	-0.220276	-0.212769	-0.3078	-0.135071	-0.15094	-0.173218	-0.0758672	-0.0476074				-54.48	-0.201172	-0.225037	-0.130737	-0.0450446	-0.0781867	0.0211785	-0.125061	0.0366821	-0.0199586	-0.0831305
	-54.18	-0.22345	-0.199463	-0.303894	-0.121765	-0.152527	-0.18103	-0.0813599	-0.0343018				-54.38	-0.18396	-0.210144	-0.122926	-0.0615234	-0.100037	0.0234985	-0.119568	0.0499869	0.0136099	-0.0964355
	-54.08	-0.207825	-0.19165	-0.28595	-0.106934	-0.148621	-0.161499	-0.0868531	-0.0303955				-54.28	-0.172241	-0.215637	-0.0924079	-0.0490121	-0.0977182	0.0531607	-0.116516	0.0398552	0.0300896	-0.0769052
	-53.98	-0.199158	-0.187744	-0.280457	-0.11322	-0.130676	-0.170898	-0.0751343	-0.0264893				-54.18	-0.158203	-0.195374	-0.0908813	-0.0528564	-0.0992432	0.0524292	-0.104004	0.0320435	0.0167847	-0.0784302
	-53.88	-0.186707	-0.16748	-0.260925	-0.103821	-0.111877	-0.159973	-0.0563354	-0.00854				-54.08	-0.139404	-0.181213	-0.0893558	-0.0716553	-0.121155	0.046936	-0.10553	0.0288693	0.0292355	-0.088623
	-53.78	-0.1922	-0.139282	-0.24762	-0.0912476	-0.113465	-0.14978	-0.0524294	0.00244				-53.98	-0.143311	-0.180481	-0.086182	-0.0700687	-0.115662	0.0531613	-0.101624	0.0281368	0.0347286	-0.0870365
	-53.68	-0.180481	-0.139282	-0.2453	-0.0787964	-0.111145	-0.136475	-0.0595093	0.00867				-53.88	-0.142578	-0.185974	-0.0791629	-0.0684814	-0.107849	0.0446167	-0.093811	0.0304562	0.038635	-0.0893555
	-53.58	-0.161682	-0.142456	-0.225037	-0.0741577	-0.109558	-0.143555	-0.0501102	0.0133057				-53.78	-0.133179	-0.186707	-0.0588383	-0.0716556	-0.110169	0.0391232	-0.0961304	0.0382686	0.0480342	-0.0909427
	-53.48	-0.15387	-0.133057	-0.21637	-0.0654907	-0.114258	-0.141968	-0.0501099	0.0234985				-53.68	-0.135498	-0.202332	-0.0541992	-0.0645752	-0.0977173	0.0352173	-0.0977173	0.0327759	0.0448608	-0.0870361
	-53.38	-0.1297	-0.125244	-0.210144	-0.0787964	-0.117371	-0.134155	-0.0524292	0.0281982				-53.58	-0.133179	-0.205505	-0.0181893	-0.0599365	-0.0961304	0.046936	-0.0758667	0.0398552	0.0503532	-0.0792236
	-53.28	-0.143738	-0.133057	-0.210144	-0.085022	-0.0971076	-0.145874	-0.043885	0.0187988				-53.48	-0.134766	-0.185974	-0.0393065	-0.0466317	-0.0961312	0.0563346	-0.0727539	0.0304567	0.0441286	-0.0690926
	-53.18	-0.155457	-0.113525	-0.200012	-0.0608521	-0.0939331	-0.126343	-0.0563354	0.0500488				-53.38	-0.109741	-0.174988	-0.0393066	-0.0505371	-0.106262	0.0430298	-0.0563354	0.0320435	0.034729	-0.081543
	-53.08	-0.147644	-0.121338	-0.21637	-0.0748901	-0.101746	-0.134155	-0.0501099	0.0321045				-53.28	-0.125366	-0.178162	-0.0267949	-0.0528564	-0.100037	0.0430298	-0.0742798	0.039062	0.0472407	-0.0987549
	-52.98	-0.143738	-0.139282	-0.207825	-0.0866089	-0.104126	-0.141968	-0.0438843	0.0234985				-53.18	-0.133179	-0.168762	-0.0158691	-0.0575562	-0.0852051	0.0672607	-0.0765991	0.0405884	0.050354	-0.100281
	-52.88	-0.135926	-0.13623	-0.198425	-0.0787964	-0.111145	-0.145874	-0.0383911	0.0172119				-53.08	-0.11908	-0.164856	-0.0142826	-0.0427246	-0.0671997	0.0641479	-0.0734863	0.0414425	0.06134	-0.0987549
	-52.78	-0.121826	-0.12915	-0.198425	-0.0647583	-0.0962527	-0.139648	-0.0407107	0.0321045				-52.98	-0.113647	-0.154724	-0.0244747	-0.0177006	-0.0750126	0.0758663	-0.062561	0.0109257	0.0581669	-0.0971683
	-52.68	-0.1203	-0.133789	-0.200745	-0.0576782	-0.0993652	-0.123169	-0.0477295	0.0430908				-52.88	-0.112061	-0.147644	-0.0174563	-0.0270996	-0.0961304	0.0547485	-0.0609741	0.00934	0.05426	-0.11438
	-52.58	-0.124207	-0.129944	-0.205444	-0.0631714	-0.107239	-0.125549	-0.0438844	0.0407104				-52.78	-0.129272	-0.15155	-0.0158689	-0.0270998	-0.098511	0.050842	-0.0828857	-0.00311	0.0292361	-0.108155
	-52.48	-0.110901	-0.125244	-0.212463	-0.0608521	-0.104858	-0.120117	-0.0391235	0.0360107				-52.68	-0.134766	-0.150818	-0.0197754	-0.0270996	-0.10553	0.0352173	-0.0852661	0.0109253	0.0386353	-0.126099
	-52.38	-0.116394	-0.110352	-0.208557	-0.0576782	-0.117371	-0.11145	-0.0540161	0.0336914				-52.58	-0.148804	-0.157043	-0.0151371	-0.0177002	-0.0984497	0.0453491	-0.0961304	0.00934	0.0425411	-0.126099
	-52.28	-0.112488	-0.109619	-0.219543	-0.0654907	-0.136169	-0.114624	-0.0595092	0.039917				-52.48	-0.151123	-0.155457	-0.0166627	-0.0130619	-0.0875858	0.056274	-0.0914917	0.0047	0.0503539	-0.11438
	-52.18	-0.123474	-0.10498	-0.217957	-0.0585327	-0.11969	-0.12793	-0.0438843	0.0281982				-52.38	-0.142578	-0.148499	-0.0158695	-0.00757	-0.0828247	0.0430298	-0.0836792	0.000793	0.0503536	-0.106567
	-52.08	-0.118713	-0.108032	-0.217957	-0.053772	-0.120544	-0.140381	-0.0462036	0.0344238				-52.28	-0.151123	-0.143738	-0.017395	0.00183	-0.0765995	0.0446163	-0.0805054	0.00232	0.0527344	-0.104981
	-51.98	-0.110168	-0.101807	-0.22345	-0.0546265	-0.11969	-0.133423	-0.0462036	0.0321045				-52.18	-0.140991	-0.139832	-0.0158691	-0.00909	-0.0758057	0.0461426	-0.071106	0.0140991	0.0496216	-0.104187
	-51.88	-0.101502	-0.111206	-0.21405	-0.0498657	-0.109558	-0.128662	-0.0422974	0.0203857				-52.08	-0.15033	-0.136719	-0.00806	-0.00208	-0.085144	0.0563354	-0.0773926	0.0210568	0.0588986	-0.108887
	-51.78	-0.110168	-0.0963135	-0.212463	-0.0420532	-0.111878	-0.128662	-0.0391237	0.0258789				-51.98	-0.155029	-0.146057	-0.00964	-0.00134	-0.0781864	0.0640866	-0.0765991	0.0187379	0.0659791	-0.100342
	-51.68	-0.110901	-0.0939941	-0.206238	-0.0358276	-0.107239	-0.114624	-0.0415649	0.0203857				-51.88	-0.15271	-0.13678	-0.0244134	-0.00366	-0.0906372	0.0391235	-0.0758667	-0.0109246	0.0418098	-0.108887
	-51.58	-0.111755	-0.0939941	-0.210144	-0.0397339	-0.111878	-0.11853	-0.0383913	0.0266113				-51.78	-0.154297	-0.139832	-0.0197758	-0.0278313	-0.107848	0.0133674	-0.0844116	0.00311	0.0464474	-0.120605
	-51.48	-0.11322	-0.0877686	-0.204651	-0.0335083	-0.112732	-0.112305	-0.0462036	0.0141602				-51.68	-0.174561	-0.157043	-0.0275879	-0.0114746	-0.0945435	0.0258179	-0.10553	0.0210571	0.0581665	-0.127686
	-51.38	-0.106263	-0.0900879	-0.209412	-0.0241089	-0.122009	-0.122437	-0.0508423	0.0148926				-51.58	-0.170654	-0.147644	-0.0291747	-0.0130615	-0.0899048	0.0250244	-0.0859985	0.0125123	0.0565797	-0.106567
	-51.28	-0.1203	-0.0900879	-0.20697	-0.038147	-0.107239	-0.122437	-0.053284	0.0180664				-51.48	-0.163696	-0.13678	-0.0354002	-0.0208739	-0.0961303	0.00787	-0.0742798	0.00311	0.0503542	-0.110474
	-51.18	-0.112488	-0.0822754	-0.201599	-0.0335083	-0.121277	-0.114624	-0.046936	0.0094				-51.38	-0.162842	-0.139832	-0.0354006	-0.0153809	-0.0961304	0.0101929	-0.078186	0.00543	0.0503538	-0.124512
	-51.08	-0.110901	-0.0806885	-0.192932	-0.0147095	-0.121277	-0.122437	-0.0493773	0.00403				-51.28	-0.169922	-0.145325	-0.0393066	-0.0216677	-0.0961306	0.0140989	-0.0797729	0.00861	0.0464478	-0.117554
	-50.98	-0.108582	-0.0916748	-0.186707	-0.0256958	-0.11969	-0.122437	-0.0391235	-0.0108643				-51.18	-0.160522	-0.145325	-0.0354004	-0.0310059	-0.100037	0.00555	-0.0703735	-0.00629	0.0487671	-0.119019
	-50.88	-0.103943	-0.072876	-0.177307	-0.0170288	-0.117371	-0.115356	-0.0415649	0.000854				-51.08	-0.174561	-0.149231	-0.0236821	-0.0270996	-0.0961304	-0.00385	-0.0632935	0.0140987	0.0535274	-0.117554
	-50.78	-0.11322	-0.0939941	-0.184387	-0.0194702	-0.124451	-0.117798	-0.0383913	-0.0124512				-50.98	-0.181641	-0.15863	-0.0377195	-0.0192875	-0.0883183	0.00714	-0.0657349	-0.00238	0.0441286	-0.1167
	-50.68	-0.115662	-0.0994873	-0.185974	-0.0241089	-0.111877	-0.114624	-0.0407104	-0.00464				-50.88	-0.161255	-0.143738	-0.0588372	-0.0216064	-0.0906372	-0.00153	-0.0632935	-0.00861	0.0136115	-0.128418
	-50.58	-0.101501	-0.0822754	-0.178101	-0.0303345	-0.101746	-0.114624	-0.0383911	-0.00769				-50.78	-0.158203	-0.141418	-0.0393071	-0.0443109	-0.101623	-0.028869	-0.0820923	-0.000794	0.0269161	-0.139404
	-50.48	-0.112488	-0.0783691	-0.18988	-0.0350952	-0.105652	-0.110718	-0.0501099	-0.0101318				-50.68	-0.172241	-0.168762	-0.0369873	-0.0505371	-0.108582	-0.0123901	-0.10321	0.00311	0.0214233	-0.13855
	-50.38	-0.114074	-0.088501	-0.187439	-0.0365601	-0.104065	-0.113037	-0.0524292	-0.00769				-50.58	-0.164429	-0.157776	-0.0377197	-0.0466309	-0.0993042	-0.0171509	-0.0859985	0.000793	0.0300904	-0.148804
	-50.28	-0.112488	-0.0845947	-0.202332	-0.038147	-0.121277	-0.102905	-0.059509	-0.0186768				-50.48	-0.172241	-0.156311	-0.0549317	-0.0395508	-0.0968628	-0.0233764	-0.0820923	-0.00629	0.0253296	-0.144043
	-50.18	-0.121887	-0.0916748	-0.217957	-0.0452271	-0.103333	-0.106812	-0.0462036	-0.0170898				-50.38	-0.174561	-0.157776	-0.0627441	-0.0404053	-0.107117	-0.031189	-0.093811	-0.0109252	0.0175172	-0.139404
	-50.08	-0.114807	-0.0838623	-0.197693	-0.0358276	-0.113464	-0.116211	-0.0477905	-0.0124512				-50.28	-0.18396	-0.16803	-0.0783692	-0.0544433	-0.100037	-0.0390014	-0.0875854	-6.11e-05	0.0253295	-0.147949
	-49.98	-0.132019	-0.101807	-0.194519	-0.046814	-0.113464	-0.120117	-0.0383911	-0.0296631				-50.18	-0.185547	-0.180481	-0.0783691	-0.0498047	-0.115662	-0.0429077	-0.0844116	-0.00153	0.0300903	-0.15271
	-49.88	-0.132019	-0.10022	-0.200745	-0.0404663	-0.111877	-0.123169	-0.0407104	-0.0272217				-50.08	-0.180054	-0.184387	-0.0705568	-0.0450439	-0.112488	-0.046814	-0.0836792	-0.025818	0.0191038	-0.165894
	-49.78	-0.124207	-0.101807	-0.220276	-0.0631714	-0.115052	-0.124023	-0.0485232	-0.0280762				-49.98	-0.187866	-0.190613	-0.0588385	-0.046631	-0.122742	-0.0507204	-0.0961304	-0.0210577	0.0191034	-0.158936
	-49.68	-0.121887	-0.103394	-0.219543	-0.0452271	-0.101746	-0.113037	-0.0415649	-0.0288086				-49.88	-0.195679	-0.18988	-0.0627445	-0.0528564	-0.108582	-0.0413208	-0.0977173	-0.0117801	0.0253293	-0.140137
	-49.58	-0.112488	-0.0900879	-0.217957	-0.0358276	-0.101746	-0.106079	-0.048523	-0.0179443				-49.78	-0.192505	-0.178894	-0.07605	-0.0505374	-0.0993045	-0.058533	-0.093811	-0.00861	0.0112914	-0.137818
	-49.48	-0.110901	-0.10022	-0.215637	-0.0342407	-0.0736694	-0.098999	-0.0298462	-0.0249023				-49.68	-0.187134	-0.178162	-0.0751953	-0.052124	-0.0961304	-0.053894	-0.0859985	0.00311	0.0222778	-0.137085
	-49.38	-0.103943	-0.0737305	-0.198425	-0.0272827	-0.0790405	-0.0716553	-0.0211792	-0.0108643				-49.58	-0.191772	-0.166443	-0.0916747	-0.0466309	-0.0844116	-0.0397339	-0.093811	0.0109254	0.0159303	-0.134644
	-49.28	-0.109314	-0.0791016	-0.195251	-0.0131226	-0.0853881	-0.0716553	-0.0188597	-0.00696				-49.48	-0.180054	-0.165588	-0.0939942	-0.0583495	-0.0883178	-0.0484008	-0.0820923	-0.000794	0.0191039	-0.135498
	-49.18	-0.111755	-0.081543	-0.197693	-0.0256958	-0.0790405	-0.0810547	-0.0149536	-0.0186768				-49.38	-0.18396	-0.166443	-0.0979	-0.0489502	-0.0859985	-0.0640259	-0.0859985	-0.0171505	-0.00116	-0.130005
	-49.08	-0.103089	-0.0869141	-0.195251	-0.0123901	-0.093933	-0.0684814	-0.0188597	-0.0147705				-49.28	-0.180054	-0.154724	-0.0939942	-0.070068	-0.107055	-0.0733639	-0.0836792	-0.0195923	0.00189	-0.144043
	-48.98	-0.124939	-0.0932617	-0.197693	-0.0139771	-0.0939331	-0.0755615	-0.00946	-0.0264893				-49.18	-0.18396	-0.165588	-0.104126	-0.067749	-0.114929	-0.085144	-0.102356	-0.0171509	-0.000427	-0.14563
	-48.88	-0.135193	-0.0924072	-0.194519	0.00482	-0.105652	-0.0771484	-0.0305786	-0.022583				-49.08	-0.180054	-0.178162	-0.0799564	-0.0762939	-0.116394	-0.0827026	-0.100891	-0.0117801	-0.000428	-0.149536
	-48.78	-0.120301	-0.0924072	-0.199158	-0.0186157	-0.101746	-0.0817871	-0.0305786	-0.0483398				-48.98	-0.178467	-0.18512	-0.10022	-0.0583499	-0.0993045	-0.0773319	-0.102356	-0.0109252	-0.00433	-0.149536
	-48.68	-0.124939	-0.0932617	-0.197693	-0.0280151	-0.0939331	-0.0771484	-0.0204468	-0.0397949				-48.88	-0.163696	-0.179749	-0.111939	-0.0716553	-0.110168	-0.0897827	-0.0930786	-0.0203248	-0.020691	-0.162842
	-48.58	-0.133606	-0.0924072	-0.196838	-0.0178833	-0.105651	-0.0856934	-0.0391231	-0.0460205				-48.78	-0.174561	-0.190613	-0.116699	-0.0708008	-0.119568	-0.0944214	-0.093811	-0.0164185	-0.0231324	-0.155762
	-48.48	-0.121887	-0.102539	-0.21637	-0.0264282	-0.101746	-0.0935059	-0.0415649	-0.0506592				-48.68	-0.182373	-0.188293	-0.117432	-0.083374	-0.115662	-0.0968628	-0.0945435	-0.0195923	-0.0332642	-0.137817
	-48.38	-0.112487	-0.112793	-0.207825	-0.0280151	-0.0916138	-0.0865479	-0.0289917	-0.0609131				-48.58	-0.172241	-0.193787	-0.127564	-0.0895996	-0.12738	-0.093689	-0.10553	-0.0132447	-0.0285035	-0.148804
	-48.28	-0.1203	-0.111938	-0.186707	-0.0296021	-0.082214	-0.0739746	-0.0376583	-0.0577393				-48.48	-0.175415	-0.188293	-0.125244	-0.0895997	-0.115662	-0.0921022	-0.104797	-0.0101932	-0.0309452	-0.134644
	-48.18	-0.132019	-0.124512	-0.18988	-0.0358276	-0.0806274	-0.0943604	-0.0352173	-0.0593262				-48.38	-0.180786	-0.196106	-0.12915	-0.0911865	-0.107849	-0.093689	-0.102356	-0.0148315	-0.0285034	-0.137085
	-48.08	-0.15155	-0.118164	-0.183533	-0.0436401	-0.0759886	-0.0856934	-0.0407102	-0.0717773				-48.28	-0.183228	-0.184387	-0.126831	-0.0981445	-0.107849	-0.0960083	-0.0930786	0.00311	-0.0387574	-0.126831
	-47.98	-0.15387	-0.113525	-0.186707	-0.0459595	-0.0900269	-0.0856934	-0.0634155	-0.0717773				-48.18	-0.180786	-0.186707	-0.145508	-0.106812	-0.103943	-0.103088	-0.0805054	-0.000793	-0.0402221	-0.123779
	-47.88	-0.141418	-0.134644	-0.198425	-0.0663452	-0.0939331	-0.0927734	-0.0696411	-0.0882568				-48.08	-0.181641	-0.178162	-0.16748	-0.0997314	-0.0961303	-0.0960083	-0.0820923	-0.00861	-0.0645137	-0.116699
	-47.78	-0.112488	-0.139282	-0.190613	-0.0756226	-0.0877075	-0.0841064	-0.0579224	-0.0780029				-47.98	-0.172241	-0.177307	-0.170532	-0.126343	-0.107849	-0.105408	-0.0820923	-0.00861	-0.0730591	-0.137817
	-47.68	-0.0984497	-0.133057	-0.186707	-0.0764771	-0.071228	-0.0865479	-0.0501099	-0.0671387				-47.88	-0.172241	-0.187561	-0.173645	-0.121582	-0.110168	-0.117126	-0.093811	-0.00623	-0.0683594	-0.149536
	-47.58	-0.0835575	-0.121338	-0.178894	-0.0756226	-0.0603638	-0.0739746	-0.0383911	-0.0600586				-47.78	-0.172241	-0.189026	-0.145509	-0.129456	-0.117188	-0.104614	-0.103943	0.000793	-0.0379036	-0.154968
	-47.48	-0.0789186	-0.113525	-0.167175	-0.0585327	-0.0509647	-0.0693359	-0.0204471	-0.0476074				-47.68	-0.158142	-0.185181	-0.130738	-0.107545	-0.0961311	-0.102235	-0.102417	0.000793	-0.0238652	-0.133912
	-47.38	-0.0718383	-0.101807	-0.171082	-0.038147	-0.0486451	-0.052124	-0.00714	-0.0405273				-47.58	-0.139404	-0.165588	-0.104126	-0.11145	-0.0922244	-0.105408	-0.0906372	-0.00861	-0.0183717	-0.126099
	-47.28	-0.0718384	-0.097168	-0.178162	-0.0350952	-0.0516968	-0.052124	-0.00787	-0.0358887				-47.48	-0.125366	-0.157043	-0.101074	-0.106812	-0.100037	-0.0858765	-0.0844116	-0.0117798	-0.0270386	-0.120605
	-47.18	-0.0648804	-0.088501	-0.171814	-0.0131226	-0.0509644	-0.0544434	-0.0126343	-0.038208				-47.38	-0.140991	-0.143005	-0.0845947	-0.101318	-0.0687866	-0.0952759	-0.0836792	-0.00702	-0.0183716	-0.0964355
	-47.08	-0.0695191	-0.0806885	-0.164856	-0.00848	-0.0346069	-0.0576172	0.0186157	-0.0460205				-47.28	-0.15271	-0.145325	-0.0549324	-0.0700684	-0.0664673	-0.0741577	-0.0836792	0.0109245	-0.00592	-0.0847168
	-46.98	-0.0421768	-0.0737305	-0.143738	0.0352173	-0.0314332	-0.0325928	0.0162963	-0.038208				-47.18	-0.142578	-0.141418	-0.0291762	-0.0349129	-0.0375374	-0.066346	-0.062561	0.00934	0.0308214	-0.0659187
	-46.88	-0.0523074	-0.0689697	-0.145325	0.0282593	-0.0298469	-0.0325928	0.0452263	-0.0522461				-47.08	-0.125366	-0.124207	-0.0432127	-0.0130622	-0.0375373	-0.0366828	-0.0648804	0.000794	0.0206911	-0.0589606
	-46.78	-0.0929565	-0.0627441	-0.0952759	0.0563354	-0.0353394	-0.0247803	0.0475464	-0.0499268				-46.98	-0.0823975	-0.109436	-0.0767822	-0.0177002	-0.0531616	-0.0514526	-0.0758667	-0.00238	-0.0238647	-0.050293
	-46.68	-0.0750122	-0.0643311	-0.0968628	0.0634155	-0.0759888	0.00879	-0.000916	-0.0437012				-46.88	-0.09021	-0.0945435	-0.0760498	-0.0270996	-0.0883179	-0.0733643	-0.0922241	-0.024231	-0.027771	-0.0518799
	-46.58	-0.0734253	-0.0783691	-0.104675	0.0422974	-0.0509644	-0.00757	0.0100708	-0.0600586				-46.78	-0.0964355	-0.104675	-0.0986324	-0.0388184	-0.0922241	-0.0725708	-0.103943	-0.0265499	-0.0277706	-0.0831299
	-46.48	-0.0874625	-0.0767822	-0.106262	0.0266724	-0.0509644	-0.0130615	-0.000916	-0.069458				-46.68	-0.109741	-0.147644	-0.117432	-0.0645748	-0.0945431	-0.0921017	-0.130554	0.00311	-0.0105599	-0.0838619
	-46.38	-0.0851438	-0.0666504	-0.0929565	0.0383911	-0.049377	-0.00684	-0.00946	-0.0593262				-46.58	-0.12146	-0.168762	-0.117432	-0.05835	-0.0828251	-0.0741581	-0.131287	0.0484003	-0.00592	-0.0534672
	-46.28	-0.0906372	-0.0604248	-0.086731	0.00714	-0.0493774	-0.0270996	-0.0188599	-0.0678711				-46.48	-0.109741	-0.155457	-0.108032	-0.0583496	-0.0485229	-0.0484009	-0.121155	0.0476685	-0.0222778	-0.0300293
	-46.18	-0.086731	-0.0455322	-0.0679321	-0.00848	-0.0720825	-0.0286865	-0.0579224	-0.0616455				-46.38	-0.09021	-0.134399	-0.130737	-0.0895996	-0.0499878	-0.0647583	-0.0977173	0.0460815	-0.0449829	-0.0330811
	-46.08	-0.0538933	-0.0604248	-0.0718384	-0.00299	-0.0603638	-0.0583496	-0.071228	-0.053833				-46.28	-0.135498	-0.110901	-0.119018	-0.0700684	-0.0703735	-0.0741577	-0.109436	0.0523077	-0.0410761	-0.0393677
	-45.98	-0.00311	-0.0424805	-0.0531616	-0.0100708	-0.0626823	-0.0927734	-0.0914909	-0.0437012				-46.18	-0.170654	-0.117981	-0.0705563	-0.0521234	-0.0711054	-0.060119	-0.0891113	0.110901	-0.00275	-0.0128168
	-45.88	0.0179452	-0.00256	-0.0109253	-0.0342407	-0.0571887	-0.0755615	-0.109435	-0.0577393				-46.08	-0.194885	-0.107849	-0.0682361	-0.00366	-0.0508421	-0.0147704	-0.00238	0.14142	-0.0113513	0.0910646
	-45.78	-0.0789185	0.0192871	0.000793	-0.060791	0.0122681	-0.0443115	-0.125916	-0.0483398				-45.98	-0.156616	-0.0883179	0.06073	0.0432129	-0.0586548	0.0524292	0.0358887	0.100769	0.00897	0.0387573
	-45.68	-0.235107	0.00128	-0.0414429	-0.0429077	0.0896606	0.0166016	-0.0969849	-0.00464				-45.88	-0.159729	-0.0437622	0.358337	-0.0114746	-0.0492554	-0.0100708	0.0897827	0.0437012	0.0526733	-0.130798
	-45.58	0.170336	-0.0947876	-0.208557	-0.218628	0.158447	-0.0317993	-0.0328979	-0.0546265				-45.78	-0.0964355	-0.0531006	0.113763	0.00177	-0.0180054	0.000793	-0.0360107	0.0233699	0.150323	0.0113525
	-45.48	0.0491748	-0.207275	-0.272644	-0.110046	0.171679	-0.134155	0.217882	-0.135071				-45.68	-0.0652466	0.00464	0.415314	-0.0576237	0.0671321	0.107843	-0.0875854	0.109284	0.182343	-0.134711
	-45.38	-0.0499951	-0.128357	-0.228882	-0.102234	0.102896	0.185425	0.266287	-0.053833				-45.58	-0.106628	-0.0500488	-0.08539	-0.0208892	0.150681	0.14299	0.0170898	-0.0867328	0.0128766	-0.0394439
	-45.28	-0.0562134	-0.145569	-0.257813	-0.0701904	0.0834351	-0.0380859	0.316284	-0.0499268				-45.48	0.0597534	-0.0930176	-0.24707	-0.266968	-0.0164185	-0.110901	-0.0805664	-0.0773315	-0.0636597	-0.204224
	-45.18	-0.103149	-0.197144	-0.296082	-0.0108032	0.0686035	0.0236816	0.17804	-0.0108643				-45.38	-0.0597534	-0.270325	-0.255737	-0.244263	-0.141418	-0.123352	-0.181335	-0.0289307	-0.109009	-0.151855
	-45.08	-0.139826	-0.140869	-0.254639	-0.0436401	0.0263672	-0.00916	0.0467529	0.00476				-45.28	-0.215942	-0.249207	-0.269771	-0.180237	-0.166443	-0.0718384	-0.168762	-0.00158	-0.139522	-0.162048
	-44.98	-0.141348	-0.133057	-0.221863	-0.0186768	-0.00952	-0.0466919	0.00538	-0.0655518				-45.18	-0.236328	-0.213318	-0.238516	-0.134944	-0.164119	-0.0741534	-0.135986	-0.0187896	-0.105887	-0.107356
	-44.88	-0.13043	-0.101807	-0.188232	0.0235596	-0.0259355	-0.052124	-0.0156816	-0.0421143				-45.08	-0.250366	-0.207825	-0.193234	-0.137263	-0.102412	-0.084346	-0.115723	-0.0258149	-0.090268	-0.120662
	-44.78	-0.125732	-0.101807	-0.189026	-0.00299	-0.0197144	-0.0856934	-0.0501099	-0.0577393				-44.98	-0.283997	-0.214111	-0.176025	-0.11853	-0.093811	-0.0952759	-0.13916	-0.0101318	-0.090271	-0.117493
	-44.68	-0.134338	-0.0861816	-0.163269	0.0188599	-0.0142212	-0.0911865	-0.0579224	-0.0444336				-44.88	-0.262085	-0.207825	-0.179932	-0.10675	-0.0750122	-0.105408	-0.164124	-0.0327759	-0.0980835	-0.10498
	-44.58	-0.163266	-0.0767822	-0.15155	0.032959	-0.0275269	-0.0856934	-0.0618286	-0.0460205				-44.78	-0.262085	-0.1922	-0.142454	-0.0958252	-0.0585938	-0.127258	-0.150024	-0.0453471	-0.0824565	-0.0948486
	-44.48	-0.196894	-0.0681763	-0.133545	0.0571899	-0.0525481	-0.100525	-0.0875823	-0.0421143				-44.68	-0.267517	-0.178101	-0.111201	-0.0716533	-0.015684	-0.140562	-0.156311	-0.0789134	-0.0894725	-0.0214213
	-44.38	-0.215635	-0.0744629	-0.128113	0.0626221	-0.0908175	-0.156006	-0.138425	-0.0749512				-44.58	-0.228516	-0.125793	-0.0924052	-0.0677465	-0.0101903	-0.156186	-0.16803	-0.085142	-0.0707377	0.0223414
	-44.28	-0.208618	-0.0846558	-0.134399	0.0688477	-0.140076	-0.222473	-0.192322	-0.101501				-44.48	-0.199585	-0.113281	-0.0916748	-0.103638	-0.024231	-0.170227	-0.19928	-0.0765991	-0.0457153	-0.00183
	-44.18	-0.197693	-0.103394	-0.172668	0.0149536	-0.161133	-0.272461	-0.207153	-0.11792				-44.38	-0.195679	-0.0913696	-0.111938	-0.0895996	-0.0234985	-0.15387	-0.217224	-0.0593872	-0.0371704	-0.0300293
	-44.08	-0.171082	-0.0924683	-0.189087	-0.0303955	-0.183777	-0.265442	-0.232971	-0.110901				-44.28	-0.187866	-0.133606	-0.115112	-0.101318	-0.0320435	-0.12262	-0.207092	-0.0398561	-0.0433961	-0.0541992
	-43.98	-0.168763	-0.121338	-0.229675	-0.0827026	-0.18927	-0.266968	-0.192322	-0.114014				-44.18	-0.217529	-0.16095	-0.0947267	-0.0919191	-0.041443	-0.0936891	-0.173523	-0.0242311	-0.0597535	-0.0792238
	-43.88	-0.171082	-0.112793	-0.225769	-0.0741577	-0.175965	-0.236511	-0.147767	-0.116333				-44.08	-0.223022	-0.1922	-0.0932011	-0.103638	-0.0460816	-0.0842896	-0.140686	-0.00623	-0.0605473	-0.097168
	-43.78	-0.165588	-0.108032	-0.235168	-0.069397	-0.164246	-0.206787	-0.124329	-0.110107				-43.98	-0.211304	-0.200745	-0.072876	-0.109924	-0.0484619	-0.0889893	-0.12738	0.00311	-0.0512085	-0.0963745
	-43.68	-0.155457	-0.105713	-0.241394	-0.0764771	-0.15802	-0.21228	-0.110291	-0.0968018				-43.88	-0.201111	-0.207031	-0.0721436	-0.0981445	-0.039856	-0.0647583	-0.133667	0.00702	-0.059021	-0.0854492
	-43.58	-0.132019	-0.119019	-0.251526	-0.0889282	-0.147034	-0.208374	-0.0859985	-0.0952148				-43.78	-0.191772	-0.194519	-0.0611576	-0.106812	-0.0563354	-0.0507202	-0.110168	0.0242305	-0.0590214	-0.074585
	-43.48	-0.146057	-0.110352	-0.2453	-0.0811157	-0.132996	-0.193481	-0.0868534	-0.0756836				-43.68	-0.195679	-0.197693	-0.0565192	-0.0856938	-0.0421757	-0.05304	-0.121155	0.0429071	-0.0473029	-0.0620121
	-43.38	-0.157776	-0.101807	-0.2453	-0.0741577	-0.143127	-0.192017	-0.0875854	-0.0671387				-43.58	-0.182373	-0.192932	-0.0744628	-0.0755619	-0.0469364	-0.0617069	-0.121155	0.0343629	-0.0590209	-0.0440677
	-43.28	-0.172668	-0.113525	-0.255432	-0.0834351	-0.125183	-0.18103	-0.0829468	-0.0577393				-43.48	-0.191772	-0.187561	-0.0556641	-0.0778809	-0.0570679	-0.0647583	-0.113342	0.0453491	-0.0473022	-0.0596924
	-43.18	-0.153137	-0.127563	-0.241394	-0.0866089	-0.116638	-0.153687	-0.0969849	-0.0522461				-43.38	-0.191772	-0.198425	-0.0565186	-0.0668945	-0.0460815	-0.0631714	-0.125061	0.0507202	-0.0394897	-0.065918
	-43.08	-0.157044	-0.142456	-0.235168	-0.0921021	-0.0962524	-0.15918	-0.0907593	-0.069458				-43.28	-0.178467	-0.184387	-0.0471195	-0.067749	-0.0485229	-0.053894	-0.101624	0.0632931	-0.0473026	-0.072998
	-42.98	-0.161683	-0.134644	-0.225769	-0.0967407	-0.0775758	-0.141968	-0.0946656	-0.0577393				-43.18	-0.163696	-0.184387	-0.0354013	-0.0677494	-0.0476688	-0.0530399	-0.0993042	0.0679312	-0.0355844	-0.063599
	-42.88	-0.157776	-0.12915	-0.22345	-0.105408	-0.0650028	-0.14978	-0.0852665	-0.0648193				-43.08	-0.160522	-0.185974	-0.00964	-0.0622563	-0.0469365	-0.0523076	-0.0899048	0.0929559	-0.0199591	-0.0518803
	-42.78	-0.16095	-0.140869	-0.21405	-0.0905151	-0.0548706	-0.147461	-0.0836792	-0.0460205				-42.98	-0.148804	-0.1828	-0.0119629	-0.0489502	-0.039856	-0.0374146	-0.0703735	0.0968628	-0.00824	-0.0362549
	-42.68	-0.15155	-0.140869	-0.225769	-0.102966	-0.0369263	-0.134888	-0.0735474	-0.0467529				-42.88	-0.123779	-0.176575	-0.0181885	-0.0567627	-0.046936	-0.0444946	-0.0547485	0.104675	-0.00433	-0.034668
	-42.58	-0.153137	-0.140869	-0.22345	-0.103821	-0.0298462	-0.131836	-0.0595093	-0.0476074				-42.78	-0.130859	-0.174988	-0.0252686	-0.052124	-0.0437622	-0.0429077	-0.0508423	0.104675	-0.0176392	-0.0378418
	-42.48	-0.169494	-0.140869	-0.204651	-0.0944214	-0.0392456	-0.130249	-0.0758667	-0.0280762				-42.68	-0.140991	-0.178162	-0.0275878	-0.0560304	-0.0368043	-0.0429078	-0.0430298	0.0922242	-0.0206909	-0.036255
	-42.38	-0.163269	-0.143188	-0.225769	-0.0944214	-0.0415646	-0.122437	-0.0953976	-0.0264893				-42.58	-0.129272	-0.184387	-0.0299075	-0.0473633	-0.0320434	-0.0530395	-0.0407104	0.0991819	-0.0254519	-0.0362549
	-42.28	-0.172668	-0.1604	-0.221863	-0.0928345	-0.0353394	-0.134155	-0.0914917	-0.0249023				-42.48	-0.139404	-0.188293	-0.0408936	-0.0505371	-0.0258179	-0.0350952	-0.0437622	0.0984497	-0.0339966	-0.0385742
	-42.18	-0.157776	-0.144775	-0.204651	-0.0803833	-0.0463257	-0.136475	-0.111877	-0.0131836				-42.38	-0.146484	-0.176575	-0.0588379	-0.0404053	-0.0203247	-0.0350952	-0.046936	0.0757446	-0.0567017	-0.0362549
	-42.08	-0.143738	-0.140137	-0.209412	-0.0960083	-0.0376587	-0.155273	-0.114929	-0.0335693				-42.28	-0.155029	-0.164856	-0.0533444	-0.0450439	-0.0297241	-0.0484009	-0.0368042	0.0593875	-0.0730588	-0.041748
	-41.98	-0.146057	-0.115845	-0.20697	-0.0834351	-0.0259402	-0.1427	-0.111023	-0.0272217				-42.18	-0.173828	-0.176575	-0.0471191	-0.0521237	-0.0414426	-0.0569455	-0.0570679	0.0499878	-0.0824585	-0.0557858
	-41.88	-0.164856	-0.109619	-0.210144	-0.0881958	-0.0353394	-0.145874	-0.114197	-0.0241699				-42.08	-0.160522	-0.178894	-0.0463868	-0.0606689	-0.0593872	-0.0546265	-0.0742798	0.0624389	-0.0817262	-0.0604858
	-41.78	-0.143738	-0.104126	-0.212463	-0.0889282	-0.0463257	-0.15918	-0.129822	-0.0327148				-41.98	-0.158936	-0.188293	-0.0377197	-0.0576172	-0.0602417	-0.0562134	-0.0648804	0.0515747	-0.0808716	-0.0784912
	-41.68	-0.149963	-0.125244	-0.219543	-0.107727	-0.0431519	-0.174805	-0.118103	-0.0531006				-41.88	-0.151978	-0.175842	-0.057251	-0.0567627	-0.0492554	-0.0647583	-0.0680542	0.0304565	-0.100403	-0.0776367
	-41.58	-0.133606	-0.112793	-0.209412	-0.0960083	-0.039978	-0.155273	-0.117249	-0.0358887				-41.78	-0.143311	-0.167175	-0.0385749	-0.0661621	-0.0726929	-0.0718384	-0.0758667	0.0304559	-0.0817268	-0.0964355
	-41.48	-0.124208	-0.118164	-0.212463	-0.0827026	-0.0408329	-0.170044	-0.128235	-0.0327148				-41.68	-0.162842	-0.186707	-0.0439456	-0.0482185	-0.0570686	-0.0624397	-0.100037	0.0343626	-0.0870974	-0.0886237
	-41.38	-0.137512	-0.111206	-0.196838	-0.0811157	-0.033753	-0.169312	-0.122742	-0.0131836				-41.58	-0.144165	-0.16803	-0.0487063	-0.0349122	-0.0648805	-0.0624391	-0.0914917	0.0343626	-0.0918581	-0.101074
	-41.28	-0.130432	-0.104126	-0.1922	-0.0772095	-0.0564575	-0.155273	-0.129822	-0.00146				-41.48	-0.147217	-0.173401	-0.0549316	-0.0372314	-0.055481	-0.0647583	-0.0820923	0.0343628	-0.0879517	-0.097168
	-41.18	-0.132019	-0.111206	-0.198425	-0.0975952	-0.0626831	-0.173218	-0.130554	-0.0202637				-41.38	-0.135498	-0.170349	-0.0533447	-0.0388184	-0.062561	-0.0734253	-0.0844116	0.0320435	-0.0910034	-0.104248
	-41.08	-0.142151	-0.101807	-0.208557	-0.0928345	-0.0704956	-0.171631	-0.131409	-0.0108643				-41.28	-0.144165	-0.176575	-0.0487063	-0.0388184	-0.0773315	-0.0827026	-0.0914917	0.0382688	-0.10199	-0.0955811
	-40.98	-0.135926	-0.109619	-0.197693	-0.0842896	-0.0806274	-0.170898	-0.126648	0.00317				-41.18	-0.141724	-0.174988	-0.0627435	-0.0388186	-0.0820925	-0.088196	-0.0961304	0.0288702	-0.103576	-0.0987551
	-40.88	-0.133606	-0.119751	-0.20697	-0.0717163	-0.0665896	-0.171631	-0.134461	0.00244				-41.08	-0.146484	-0.170349	-0.074463	-0.0622556	-0.0867307	-0.106994	-0.10553	0.0249633	-0.0957642	-0.0987546
	-40.78	-0.133606	-0.115112	-0.210144	-0.0608521	-0.0665894	-0.177124	-0.143127	0.0203857				-40.98	-0.160522	-0.176575	-0.0650635	-0.0638428	-0.0953979	-0.110901	-0.123474	0.0414429	-0.0792847	-0.0980225
	-40.68	-0.138245	-0.121338	-0.207825	-0.0647583	-0.06427	-0.174805	-0.137634	0.0203857				-40.88	-0.160522	-0.174255	-0.0588379	-0.0473633	-0.0734253	-0.0803833	-0.122742	0.0499878	-0.0824585	-0.0893555
	-40.58	-0.124207	-0.119019	-0.184387	-0.0553589	-0.0493774	-0.163086	-0.13446	0.0094				-40.78	-0.151123	-0.157776	-0.0447999	-0.0505371	-0.062561	-0.078064	-0.103943	0.0507201	-0.0817262	-0.0870361
	-40.48	-0.121887	-0.118164	-0.181213	-0.0615845	-0.0431521	-0.169312	-0.136048	-0.00146				-40.68	-0.156616	-0.149231	-0.0377204	-0.0404054	-0.0664674	-0.0835572	-0.0993042	0.051574	-0.0730598	-0.0847169
	-40.38	-0.0991825	-0.119019	-0.186707	-0.0553589	-0.0424195	-0.18103	-0.133728	-0.00696				-40.58	-0.155884	-0.148499	-0.0471191	-0.0310062	-0.0476688	-0.0764774	-0.10321	0.0460815	-0.090271	-0.0854496
	-40.28	-0.104675	-0.1073	-0.184387	-0.0546265	-0.0376587	-0.18103	-0.122742	-0.00464				-40.48	-0.15271	-0.147644	-0.0487061	-0.0310059	-0.0687866	-0.0757446	-0.0820923	0.0109253	-0.10199	-0.0987549
	-40.18	-0.106262	-0.0986328	-0.161682	-0.0420532	-0.0650024	-0.187256	-0.139954	-0.00146				-40.38	-0.15271	-0.159363	-0.0494385	-0.020874	-0.0586548	-0.0819702	-0.0844116	0.00311	-0.107483	-0.104248
	-40.08	-0.114807	-0.113525	-0.159363	-0.0475464	-0.0744019	-0.187256	-0.150085	-0.0186768				-40.28	-0.15271	-0.157043	-0.057251	-0.0270996	-0.0648804	-0.0842896	-0.0859985	-0.0171509	-0.108215	-0.108887
	-39.98	-0.121887	-0.105713	-0.159363	-0.0358276	-0.0744019	-0.198242	-0.171204	-0.022583				-40.18	-0.15271	-0.149231	-0.0526128	-0.0278321	-0.0632935	-0.0921021	-0.0953979	-0.0359502	-0.109803	-0.118286
	-39.88	-0.110169	-0.105713	-0.16095	-0.038147	-0.0736695	-0.21228	-0.176697	-0.0522461				-40.08	-0.141724	-0.149231	-0.0447999	-0.0450442	-0.0593874	-0.0858767	-0.114075	-0.0648805	-0.119202	-0.126099
	-39.78	-0.104675	-0.103394	-0.174988	-0.0569458	-0.0822144	-0.209961	-0.182922	-0.0710449				-39.98	-0.144897	-0.149231	-0.0432129	-0.0419922	-0.0664673	-0.0975952	-0.13678	-0.100037	-0.121521	-0.115967
	-39.68	-0.093689	-0.0955811	-0.186707	-0.0670776	-0.100159	-0.206787	-0.214172	-0.0772705				-39.88	-0.142578	-0.137512	-0.0432129	-0.0466309	-0.078186	-0.105408	-0.147766	-0.114075	-0.111389	-0.110474
	-39.58	-0.114075	-0.121338	-0.220276	-0.0866089	-0.105652	-0.24353	-0.224304	-0.102295				-39.78	-0.129272	-0.145325	-0.0369877	-0.0466309	-0.0883179	-0.112488	-0.166443	-0.128113	-0.0941776	-0.100342
	-39.48	-0.104676	-0.119751	-0.228088	-0.104553	-0.121277	-0.257568	-0.209534	-0.0701904				-39.68	-0.129272	-0.135193	-0.0556633	-0.0599369	-0.084412	-0.109314	-0.203186	-0.141418	-0.0925896	-0.0714115
	-39.38	-0.103089	-0.130737	-0.236755	-0.11554	-0.121277	-0.270142	-0.212586	-0.0531006				-39.58	-0.130859	-0.12738	-0.0799562	-0.0841061	-0.107849	-0.141296	-0.212585	-0.123474	-0.0840456	-0.0792232
	-39.28	-0.102356	-0.119751	-0.229675	-0.11554	-0.117371	-0.265381	-0.185242	-0.022583				-39.48	-0.147217	-0.15155	-0.105713	-0.0935059	-0.121948	-0.159363	-0.242981	-0.111755	-0.0668335	-0.0456543
	-39.18	-0.0929565	-0.113525	-0.251526	-0.126404	-0.0704956	-0.266968	-0.154846	-0.00305				-39.38	-0.137085	-0.16095	-0.0979004	-0.114624	-0.15863	-0.171814	-0.253235	-0.071106	-0.0332642	-0.0401611
	-39.08	-0.100769	-0.103394	-0.258606	-0.131165	-0.0501709	-0.216187	-0.110291	0.0305176				-39.28	-0.154297	-0.184387	-0.0924077	-0.0997314	-0.152405	-0.162415	-0.253967	-0.0281377	-0.00275	-0.010498
	-38.98	-0.102357	-0.109619	-0.263245	-0.13739	-0.0353394	-0.178711	-0.0930786	0.0750732				-39.18	-0.139404	-0.176575	-0.0822774	-0.105225	-0.172669	-0.14679	-0.204773	0.0187358	0.0370464	0.0122065
	-38.88	-0.0913707	-0.115845	-0.262512	-0.110046	-0.0158086	-0.155273	-0.0579228	0.0906982				-39.08	-0.119873	-0.1828	-0.101807	-0.101319	-0.150819	-0.100709	-0.174255	0.042175	0.0620725	0.0574941
	-38.78	-0.108582	-0.140869	-0.251526	-0.0858154	0.0115356	-0.113037	-0.0126343	0.120361				-38.98	-0.115234	-0.168762	-0.119751	-0.107544	-0.140686	-0.0819702	-0.146179	0.0703125	0.0839233	0.0731201
	-38.68	-0.108582	-0.125244	-0.22345	-0.0358276	0.0411987	-0.0693359	0.0178833	0.167236				-38.88	-0.133179	-0.182068	-0.124512	-0.0974121	-0.107849	-0.0491333	-0.117249	0.0991821	0.115173	0.0965576
	-38.58	-0.0867313	-0.1073	-0.202332	-0.00299	0.0623169	-0.0380859	0.0576782	0.184448				-38.78	-0.133179	-0.180481	-0.123718	-0.0755615	-0.0805054	-0.0319824	-0.0742798	0.125	0.119873	0.116821
	-38.48	-0.0320454	-0.0861816	-0.16095	0.0313721	0.0896603	-0.00916	0.0873409	0.218018				-38.68	-0.134766	-0.202393	-0.104126	-0.0786742	-0.0750731	-0.0108641	-0.0383911	0.138245	0.138611	0.144959
	-38.38	-0.00153	-0.065918	-0.1297	0.0618286	0.124816	0.0228271	0.129577	0.253174				-38.58	-0.171448	-0.253174	-0.0932615	-0.0716552	-0.0570678	0.00629	-0.0164795	0.156189	0.162049	0.16687
	-38.28	0.00861	-0.010376	-0.086731	0.0977783	0.144348	0.0705566	0.156921	0.305542				-38.48	-0.219116	-0.258606	-0.0806885	-0.067749	-0.0344238	0.0203247	0.00616	0.188293	0.174622	0.187134
	-38.18	0.0266113	0.0114746	-0.062439	0.139221	0.144348	0.10022	0.184265	0.340698				-38.38	-0.228516	-0.248474	-0.065918	-0.0583496	-0.022644	0.0368042	0.031189	0.214783	0.187805	0.209106
	-38.08	0.0554814	0.0294189	-0.0570068	0.138367	0.156067	0.115845	0.201477	0.374268				-38.28	-0.230835	-0.22345	-0.0533444	-0.0404053	-0.0172729	0.0453491	0.0585327	0.246888	0.192566	0.22229
	-37.98	0.0398581	0.0380859	-0.0366821	0.133728	0.175599	0.136963	0.225647	0.412598				-38.18	-0.223022	-0.205505	-0.0408922	-0.0466305	-0.00629	0.0485233	0.0803833	0.25702	0.201112	0.233277
	-37.88	0.0672005	0.043457	-0.0140991	0.152405	0.175599	0.167358	0.253053	0.428955				-38.08	-0.207397	-0.184387	-0.0220946	-0.0466302	0.00702	0.0586554	0.110901	0.288269	0.21991	0.237183
	-37.78	0.071106	0.0404053	-0.00543	0.139954	0.175598	0.187744	0.263977	0.408691				-37.98	-0.189453	-0.1828	-0.0158691	-0.0294189	0.0249634	0.0820923	0.121826	0.303894	0.216003	0.232544
	-37.68	0.0593872	0.0583496	0.0140991	0.157166	0.187317	0.19635	0.285828	0.399292				-37.88	-0.187866	-0.176575	0.00208	-0.0466309	0.0288696	0.0993042	0.161682	0.317932	0.201111	0.209839
	-37.58	0.086731	0.0622559	0.0343628	0.182922	0.189636	0.215088	0.26239	0.387573				-37.78	-0.188599	-0.172668	-0.00488	-0.0192871	0.0741577	0.133606	0.171814	0.313294	0.176942	0.212158
	-37.48	0.0883192	0.0427246	0.038269	0.16571	0.204529	0.196289	0.270203	0.354004				-37.68	-0.180847	-0.15863	0.00989	-0.0153802	0.0890509	0.142274	0.20697	0.329651	0.163636	0.203614
	-37.38	0.107056	0.0700684	0.0648804	0.176697	0.206849	0.22522	0.278016	0.354004				-37.58	-0.166748	-0.164856	-0.00415	-0.00134	0.105408	0.162537	0.205444	0.299989	0.144105	0.204346
	-37.28	0.117249	0.0958252	0.0750122	0.185242	0.191223	0.230713	0.244446	0.321167				-37.48	-0.156616	-0.149231	0.0231934	-0.00366	0.106995	0.150085	0.21637	0.271912	0.12616	0.148926
	-37.18	0.1203	0.12085	0.0953369	0.194641	0.173279	0.229126	0.211609	0.303955				-37.38	-0.176147	-0.163269	0.0489502	0.0213623	0.130432	0.150879	0.195251	0.237488	0.0995483	0.137207
	-37.08	0.137513	0.128662	0.103943	0.190002	0.163879	0.205688	0.174133	0.275879				-37.28	-0.164429	-0.16095	0.0411386	0.0377197	0.126526	0.138367	0.189026	0.19452	0.0753793	0.10437
	-36.98	0.12421	0.130249	0.114075	0.169617	0.13263	0.182251	0.151429	0.256348				-37.18	-0.164429	-0.154724	0.0638438	0.0432138	0.110902	0.115663	0.152283	0.162538	0.0613414	0.0903329
	-36.88	0.125795	0.121643	0.0984497	0.133728	0.109193	0.143188	0.106142	0.240723				-37.08	-0.156616	-0.141418	0.0537117	0.0369878	0.103089	0.100892	0.101501	0.143739	0.0347297	0.0692144
	-36.78	0.117249	0.0950928	0.0671997	0.0836792	0.0662231	0.088501	0.0842896	0.19458				-36.98	-0.148804	-0.116394	0.0575562	0.0275879	0.0968628	0.0820923	0.078064	0.110901	0.0292358	0.059082
	-36.68	0.0828247	0.0661621	0.0219116	0.0454712	0.022522	0.0487061	0.046814	0.174316				-36.88	-0.119873	-0.102356	0.0560303	0.00647	0.062439	0.0547485	0.0601196	0.0883179	0.0144653	0.0465088
	-36.58	0.0593883	0.0482178	-0.0288696	0.0110474	-0.0119019	0.00415	0.0123901	0.150879				-36.78	-0.122253	-0.0726929	0.062256	0.0112305	0.0320435	0.0250854	0.0350952	0.0897828	0.012024	0.043457
	-36.48	0.0421764	-0.00256	-0.069519	-0.0241089	-0.0454701	-0.0341797	-0.0133656	0.121948				-36.68	-0.106567	-0.0750122	0.05603	0.00488	0.017151	0.0203248	0.0210571	0.102356	0.00665	0.0496827
	-36.38	0.0313111	-0.0314941	-0.117126	-0.0560913	-0.0642695	-0.0622559	-0.0126337	0.0922852				-36.58	-0.081665	-0.0750122	0.0388181	-0.000488	0.0171508	0.0250853	0.00226	0.116394	0.00348	0.0294188
	-36.28	0.0327759	-0.0526123	-0.143005	-0.0819702	-0.0571899	-0.0615234	-0.0149536	0.0672607				-36.48	-0.0550537	-0.0515747	0.0294189	-0.00366	0.0132446	0.0289917	0.0171509	0.117981	-0.00592	0.0246582
	-36.18	0.0219116	-0.0556641	-0.152283	-0.0756226	-0.03302	-0.0489502	0.000671	0.0633545				-36.38	-0.0316162	-0.0336304	0.0153809	-0.0153809	-0.000793	0.0234985	0.0210571	0.0913696	-0.027771	0.0106201
	-36.08	0.016419	-0.0447998	-0.141418	-0.0452271	-0.0376587	-0.0458984	-0.015686	0.0672607				-36.28	-0.0238037	-0.0499878	0.0263671	-0.0404053	-0.0195923	0.0101929	0.00226	0.0844116	-0.0144654	-0.00732
	-35.98	0.0359491	-0.0533447	-0.15155	-0.0264282	-0.0548701	-0.0505371	-0.032165	0.0454102				-36.18	-0.0511475	-0.0789185	0.0216058	-0.0333253	-0.0109254	0.0227661	-0.0219116	0.0812371	-0.00592	-0.0151368
	-35.88	0.0398558	-0.0705566	-0.142151	-0.0553589	-0.0548709	-0.0654297	-0.0328982	0.039917				-36.08	-0.0518799	-0.116394	0.0114747	-0.0247806	0.00384	0.0359494	-0.0234985	0.079651	-0.000427	0.00745
	-35.78	0.0671997	-0.0588379	-0.128113	-0.0491333	-0.0532837	-0.0661621	-0.039978	0.0477295				-35.98	-0.0543213	-0.115662	0.0255127	-0.0177002	0.00153	0.0352173	-0.0234985	0.0757446	0.00189	0.00281
	-35.68	0.071106	-0.0393066	-0.117981	-0.0514526	-0.0369263	-0.0615234	-0.00555	0.0539551				-35.88	-0.041748	-0.1203	0.0341797	0.00256	0.00226	0.0274048	-0.0368042	0.0828247	0.0206909	0.00513
	-35.58	0.0851437	-0.0119629	-0.0991821	-0.0288086	-0.0525513	-0.0427246	-0.00873	0.0906982				-35.78	-0.0511475	-0.117249	0.0310062	0.00806	0.000793	0.0234985	-0.0430298	0.0750126	0.0112919	0.012207
	-35.48	0.0789185	-0.0213623	-0.117981	-0.0452271	-0.0431522	-0.0537109	0.0108029	0.0828857				-35.68	-0.0472412	-0.116394	0.0388184	-0.00989	-0.0219113	0.00555	-0.0453491	0.0812378	0.019104	0.00281
	-35.38	0.0820924	-0.00574	-0.112488	-0.0358276	-0.0415649	-0.0419922	0.0202026	0.0985107				-35.58	-0.0628662	-0.124207	0.0255126	-0.0216064	-0.039856	-0.00385	-0.0547485	0.0858764	0.0214233	0.00281
	-35.28	0.0578003	-0.0142822	-0.130432	-0.0280151	-0.0259399	-0.0325928	0.0178833	0.10083				-35.48	-0.0472412	-0.106262	0.0231934	-0.0185547	-0.046936	-0.00385	-0.0547485	0.100037	0.0206909	0.00671
	-35.18	0.038269	-0.026001	-0.132019	-0.0280151	-0.0392456	-0.0333252	0.0178833	0.10791				-35.38	-0.0292969	-0.0977173	0.00916	-0.0294189	-0.0359497	-0.0116577	-0.0501099	0.085144	0.0151978	0.012207
	-35.08	0.0469356	-0.0275879	-0.15155	-0.0202026	-0.0525513	-0.0404053	0.0108032	0.0969238				-35.28	-0.0222168	-0.106995	0.0216058	-0.0427246	-0.0414429	0.00238	-0.0297241	0.100768	0.0425409	0.0184326
	-34.98	0.0538936	-0.0408936	-0.157043	-0.031189	-0.0337529	-0.0537109	0.0217891	0.102417				-35.18	-0.0300293	-0.123474	0.00366	-0.0294195	-0.0234991	0.0289911	-0.0352173	0.0913703	0.0331428	0.034057
	-34.88	0.0593871	-0.0299072	-0.146057	-0.00299	-0.0275271	-0.0427246	0.0280149	0.106323				-35.08	-0.0253906	-0.116394	0.00366	-0.0482174	-0.0156857	0.0258182	-0.0117798	0.114807	0.0503536	0.0269779
	-34.78	0.0765991	-0.0213623	-0.128113	0.00323	-0.0267944	-0.0341797	0.0326538	0.121948				-34.98	-0.0449219	-0.137512	0.00134	-0.0388184	-0.00629	0.046936	-0.0211792	0.119568	0.0480347	0.0457764
	-34.68	0.0929565	0.00208	-0.125793	0.00555	-0.0103149	-0.0224609	0.0585327	0.121948				-34.88	-0.0394287	-0.125793	0.00598	-0.0411377	-0.00629	0.0446167	-0.0101929	0.108582	0.050354	0.043457
	-34.58	0.0789188	0.0146484	-0.114807	0.0165405	-0.00409	0.000244	0.0670776	0.123535				-34.78	-0.0440674	-0.128113	0.0153809	-0.036499	0.00543	0.0352173	-0.00629	0.106995	0.050354	0.0418701
	-34.48	0.0789185	0.0270996	-0.0991821	0.0227661	-0.0119016	0.00647	0.0576785	0.135254				-34.68	-0.0628662	-0.135193	0.00366	-0.0270996	0.00543	0.0375366	-0.00555	0.0890512	0.0386361	0.0418701
	-34.38	0.0773316	0.0270996	-0.100769	0.0149536	-0.00409	0.00806	0.0514526	0.118042				-34.58	-0.0628662	-0.125793	0.00208	-0.0310054	-0.00861	0.0352177	-0.0117798	0.0851441	0.0487671	0.0278325
	-34.28	0.0593872	0.0270996	-0.0890503	0.0282593	0.00604	0.0142822	0.0498657	0.13208				-34.48	-0.0683594	-0.1297	0.00134	-0.0325928	-0.0117798	0.0336304	-0.0258179	0.0656128	0.0379028	0.0168457
	-34.18	0.0570679	0.0255127	-0.0906372	0.0328979	-0.0119019	0.0111084	0.0296021	0.139893				-34.38	-0.074585	-0.128967	-0.00574	-0.0294189	-0.0203247	0.0250854	-0.0172729	0.0640259	0.0292358	0.0184326
	-34.08	0.0476688	0.00757	-0.108582	0.0149536	-0.00482	-0.00134	0.0296021	0.124268				-34.28	-0.0651855	-0.116394	0.00366	-0.036499	-0.0274048	0.0180054	-0.0258179	0.0750118	0.0386349	0.00671
	-33.98	0.0375372	0.0169678	-0.110901	0.0126343	-0.0158077	-0.00598	0.020203	0.131348				-34.18	-0.0738525	-0.123474	0.0130617	-0.0216068	-0.00861	0.0352169	-0.0344849	0.0789186	0.0363161	0.0223385
	-33.88	0.038269	0.0177002	-0.121887	0.00946	-0.0252072	-0.0247803	0.0123904	0.123535				-34.08	-0.0706787	-0.114075	0.011475	-0.0216064	-0.0203246	0.0446168	-0.0195923	0.0796512	0.0253299	0.0200196
	-33.78	0.0476685	0.0192871	-0.124207	0.00714	-0.0337524	-0.0263672	0.0123901	0.121948				-33.98	-0.0651855	-0.118713	0.00916	-0.0325928	-0.031311	0.0328979	-0.0219116	0.086731	0.0285034	0.0106201
	-33.68	0.0476685	0.0192871	-0.116394	0.00714	-0.0291138	-0.0325928	0.022522	0.133667				-33.88	-0.0612793	-0.135193	0.00208	-0.043457	-0.039856	0.0211792	-0.031311	0.0773315	0.0214233	0.0083
	-33.58	0.0593872	0.0169678	-0.118713	0.00482	-0.0314331	-0.020874	0.0319214	0.133667				-33.78	-0.05896	-0.1203	0.0208737	-0.0599365	-0.046936	0.0140991	-0.0320435	0.0773312	0.0402218	0.00122
	-33.48	0.0578004	0.0192871	-0.116394	0.00323	-0.0220337	-0.020874	0.0319214	0.133667				-33.68	-0.0605469	-0.12738	0.00366	-0.0521244	-0.0297245	0.0258175	-0.0328979	0.071839	0.0370489	0.0106198
	-33.38	0.0531618	0.0192871	-0.116394	0.00323	-0.03302	-0.0192871	0.0420533	0.135986				-33.58	-0.0511475	-0.117981	0.00439	-0.0661618	-0.0375363	0.0391238	-0.0234985	0.083557	0.0347289	0.00281
	-33.28	0.0570679	0.0177002	-0.110168	0.00397	-0.0376587	-0.0162354	0.0390015	0.143799				-33.48	-0.0534668	-0.116394	0.00525	-0.0560303	-0.0234985	0.0414429	-0.031311	0.0929565	0.0487671	0.00745
	-33.18	0.0437622	0.0114746	-0.114807	0.00873	-0.0236206	-0.0137939	0.0514526	0.13916				-33.38	-0.0621338	-0.123474	0.00366	-0.0466309	-0.0140991	0.0586548	-0.0289917	0.104675	0.0542603	0.0340576
	-33.08	0.0437622	0.020874	-0.108582	0.0149536	-0.0353394	0.00647	0.0475464	0.150879				-33.28	-0.0495605	-0.114075	0.00366	-0.0333252	-0.0140991	0.0602417	-0.0117798	0.104675	0.0542603	0.0317383
	-32.98	0.0460814	0.0153809	-0.1203	0.00323	-0.0353394	-0.00525	0.0498657	0.129761				-33.18	-0.0511475	-0.108582	0.00366	-0.0270996	-0.0140991	0.0664673	-0.00946	0.106262	0.0636597	0.0223389
	-32.88	0.0554806	0.0153809	-0.108582	0.0149536	-0.0330201	-0.00525	0.0615844	0.129761				-33.08	-0.041748	-0.119568	0.0130616	-0.0270996	-0.0125122	0.0687866	-6.1e-05	0.110169	0.067566	0.0340576
	-32.78	0.055481	0.0177002	-0.106262	0.0188599	-0.0236206	-0.00293	0.0709839	0.13208				-32.98	-0.0527344	-0.112488	0.00366	-0.0192871	-0.00861	0.0758667	-6.1e-05	0.110901	0.0581665	0.0301514
	-32.68	0.055481	0.0411377	-0.0968628	0.0344849	-0.0236206	0.0181885	0.0686646	0.141479				-32.88	-0.0612793	-0.108582	0.00598	-0.0333252	-0.00629	0.078186	-0.0047	0.1203	0.0698853	0.0145264
	-32.58	0.0671993	0.052124	-0.0890503	0.0344849	-0.0236206	0.0181885	0.0459595	0.141479				-32.78	-0.0706787	-0.117981	0.0153809	-0.0286865	-0.00629	0.078186	-0.0117798	0.1297	0.0698853	0.0223389
	-32.48	0.0671997	0.0466309	-0.100769	0.0227661	-0.0119023	0.0142822	0.0631709	0.141479				-32.68	-0.0706787	-0.117981	0.0153809	-0.0349121	-0.00629	0.0859985	-0.00397	0.1203	0.0682983	0.0200195
	-32.38	0.0648805	0.0583496	-0.0773315	0.0344849	-0.0119019	0.0244141	0.0631714	0.153198				-32.58	-0.0706787	-0.117981	0.0130616	-0.0349121	-0.00397	0.0859985	-0.00397	0.116394	0.0597535	0.0106201
	-32.28	0.0414429	0.0583496	-0.0773315	0.0462036	-0.0142212	0.0275879	0.0608521	0.155518				-32.48	-0.0651855	-0.117981	0.0153809	-0.0372314	0.00311	0.0836792	0.00775	0.100769	0.050354	0.0200195
	-32.18	0.0320435	0.0560303	-0.0796509	0.0516968	-0.0275269	0.0158691	0.0397339	0.162598				-32.38	-0.0769043	-0.108582	0.0169678	-0.0450439	-0.000793	0.0836792	0.00543	0.100769	0.0558472	0.0129395
	-32.08	0.0320435	0.0427246	-0.0929565	0.0289917	-0.017395	-0.00525	0.0475464	0.143066				-32.28	-0.0863037	-0.117981	0.029419	-0.0310059	-0.0117798	0.0742798	-0.00397	0.112488	0.0448609	0.0223389
	-31.98	0.0304566	0.0450439	-0.0812378	0.0227661	-0.0236206	-0.00525	0.0475464	0.149292				-32.18	-0.0863037	-0.117981	0.0231936	-0.0325927	-0.0195922	0.0805054	-0.00397	0.112488	0.0526736	0.020752
	-31.88	0.0359499	0.0544434	-0.0828247	0.0344849	-0.0275268	-0.00293	0.0459595	0.147705				-32.08	-0.0878906	-0.117249	0.0333252	-0.0404052	-0.014099	0.0742799	0.00226	0.112488	0.0620728	0.0262452
	-31.78	0.0359497	0.0622559	-0.0929565	0.0328979	-0.0431517	0.010376	0.039734	0.147705				-31.98	-0.0957031	-0.106262	0.0247803	-0.0466309	-0.0140991	0.0859985	-0.00397	0.112488	0.0620728	0.0262451
	-31.68	0.0437622	0.0466309	-0.0968628	0.0266724	-0.0314331	-0.00525	0.0514526	0.143066				-31.88	-0.088623	-0.106262	0.0153809	-0.0372314	-0.0140991	0.0859985	-0.00397	0.110901	0.0597534	0.0262451
	-31.58	0.0421753	0.0466309	-0.0968628	0.0344849	-0.0314331	-0.00525	0.0514526	0.147705				-31.78	-0.0823975	-0.106262	0.0130615	-0.0466309	-0.0140991	0.0883179	-0.00165	0.106262	0.0620728	0.0239258
	-31.48	0.0359497	0.0466309	-0.0890503	0.0344849	-0.0236206	0.00879	0.0514526	0.141479				-31.68	-0.0706787	-0.0968628	-0.000244	-0.0388184	-0.0140991	0.0977173	0.0171509	0.0991826	0.0503545	0.0168457
	-31.38	0.027405	0.0583496	-0.0890503	0.0344849	-0.0259399	0.0181885	0.0514526	0.141479				-31.58	-0.0706787	-0.106262	-0.000244	-0.0505369	-0.0258177	0.0859987	0.00775	0.100769	0.0581665	0.0200197
	-31.28	0.0359496	0.0583496	-0.0890503	0.0462036	-0.0392455	0.026001	0.0452272	0.133667				-31.48	-0.0823975	-0.117981	-0.00256	-0.0505371	-0.0258179	0.0836792	-0.00555	0.0984497	0.0558472	0.0106201
	-31.18	0.0359497	0.0544434	-0.0952759	0.039978	-0.0236206	0.0197754	0.0514526	0.135254				-31.38	-0.0761719	-0.110168	-0.000244	-0.0411377	-0.0203247	0.0719604	-0.00397	0.102356	0.0581667	0.00671
	-31.08	0.0460815	0.0700684	-0.0773315	0.0462036	-0.0236206	0.026001	0.0608521	0.141479				-31.28	-0.0847168	-0.112488	-0.00183	-0.0528563	-0.0320433	0.0625612	-0.00629	0.116394	0.065979	0.00281
	-30.98	0.041443	0.0700684	-0.0773315	0.0462036	-0.0119019	0.0377197	0.0693969	0.13916				-31.18	-0.0964355	-0.121887	-0.00647	-0.0622559	-0.0414429	0.0703735	-0.00397	0.116394	0.065979	0.00281
	-30.88	0.0304569	0.0802002	-0.0750122	0.0462036	-0.0259399	0.0400391	0.0748902	0.143799				-31.08	-0.105835	-0.119568	0.00439	-0.0622559	-0.0414429	0.0703735	-0.00629	0.110901	0.0698855	0.00281
	-30.78	0.0359497	0.0755615	-0.0718384	0.0344849	-0.0275267	0.0471191	0.0592653	0.13916				-30.98	-0.105835	-0.0984497	0.0208739	-0.0677489	-0.0469359	0.0765992	-0.015686	0.128113	0.0675658	0.00281
	-30.68	0.0398559	0.0638428	-0.0812378	0.0422974	-0.017395	0.0377197	0.0592651	0.129761				-30.88	-0.0996094	-0.106262	0.0255129	-0.0544434	-0.039856	0.0836792	-0.00946	0.112488	0.0581667	0.000488
	-30.58	0.0538937	0.0684814	-0.069519	0.0516968	-0.0213013	0.0432129	0.0709839	0.135986				-30.78	-0.0941162	-0.108582	0.0208745	-0.0684813	-0.0375364	0.0859987	-0.0047	0.0984502	0.0448613	-0.0104979
	-30.48	0.0570679	0.0802002	-0.0671997	0.0446167	-0.00641	0.0361328	0.0709837	0.129761				-30.68	-0.109741	-0.110168	0.0137939	-0.0622557	-0.0469358	0.0820925	-0.0234985	0.099182	0.0409545	-0.0284422
	-30.38	0.0617065	0.0974121	-0.0578003	0.0540161	-0.00568	0.057251	0.069397	0.129761				-30.58	-0.113647	-0.121887	0.0325925	-0.0599366	-0.0297242	0.0961303	-0.0289917	0.104675	0.0480344	-0.0261231
	-30.28	0.057068	0.0950928	-0.0499878	0.0618286	-0.0119019	0.0627441	0.0709839	0.13916				-30.48	-0.111328	-0.107849	0.031006	-0.0411378	-0.0320436	0.111023	-0.0328979	0.103089	0.0409547	-0.00964
	-30.18	0.0476686	0.0856934	-0.0499878	0.0735474	-0.0165405	0.0533447	0.0608521	0.128174				-30.38	-0.104248	-0.102356	0.0216064	-0.0404053	-0.0274048	0.102356	-0.0164185	0.102356	0.0480346	-0.026123
	-30.08	0.0499877	0.0872803	-0.0484009	0.0610962	-0.0353392	0.041626	0.0491335	0.111816				-30.28	-0.0996094	-0.114075	0.0286865	-0.0404053	-0.0258179	0.107117	-0.0250854	0.106262	0.0519409	-0.0245362
	-29.98	0.0687863	0.0778809	-0.0476685	0.0407104	-0.0228882	0.0354004	0.0420532	0.10791				-30.18	-0.0980225	-0.0945435	0.0388181	-0.045044	-0.0258179	0.107117	-0.0250854	0.110901	0.0565794	-0.0167237
	-29.88	0.0476689	0.0802002	-0.0515747	0.0485229	-0.008	0.0283203	0.0498655	0.112549				-30.08	-0.088623	-0.0945435	0.00916	-0.0270997	-0.0180055	0.111755	-0.0180054	0.100769	0.0386357	-0.00732
	-29.78	0.055481	0.0895996	-0.0343628	0.055603	-0.014221	0.0377197	0.0319216	0.120361				-29.98	-0.0823975	-0.086731	0.000488	-0.0388182	-0.0180052	0.103211	-0.0140991	0.112488	0.0464477	-0.0284422
	-29.68	0.055481	0.0841064	-0.0484009	0.0422974	-0.0236206	0.0322266	0.0413208	0.102417				-29.88	-0.0847168	-0.0984497	0.0130613	-0.0388184	-0.0180054	0.0961304	-0.0289917	0.112488	0.0464476	-0.0206299
	-29.58	0.0554809	0.0778809	-0.0460815	0.0422974	-0.0259399	0.0377197	0.0397339	0.111816				-29.78	-0.0917969	-0.0961304	-0.00574	-0.031006	-0.0180055	0.10321	-0.0211792	0.109314	0.0471805	-0.022217
	-29.48	0.0695187	0.0755615	-0.0460815	0.0407104	-0.0220337	0.0354004	0.0397339	0.102417				-29.68	-0.074585	-0.0773315	0.0114742	-0.041992	-0.0289915	0.0844118	-0.0140991	0.114074	0.0519405	-0.0261229
	-29.38	0.0789184	0.067749	-0.0390015	0.0360718	-0.00726	0.0275879	0.0397337	0.104004				-29.58	-0.0855713	-0.0883179	0.0130616	-0.0255129	-0.0125124	0.10553	-0.0328979	0.121887	0.0503541	-0.00342
	-29.28	0.0765991	0.0880127	-0.039856	0.0540161	-0.0119019	0.0345459	0.0319214	0.112549				-29.48	-0.0690918	-0.0789185	0.00598	-0.0294189	-0.0164184	0.10553	-0.0164185	0.114807	0.0643921	-0.00732
	-29.18	0.057068	0.0895996	-0.039856	0.0540161	-0.0142212	0.0377197	0.0436401	0.120361				-29.38	-0.072998	-0.086731	0.0224607	-0.0286865	-0.015686	0.10553	-0.0172729	0.131286	0.0730589	-0.00818
	-29.08	0.0773312	0.0895996	-0.0343628	0.0540161	-0.0236204	0.0354004	0.0335085	0.111816				-29.28	-0.0706787	-0.0750122	0.0177004	-0.00757	-0.00629	0.10553	-0.0211792	0.114807	0.0659792	-0.00574
	-28.98	0.0851437	0.0794678	-0.0444946	0.0422974	-0.0213014	0.0158691	0.0397337	0.104004				-29.18	-0.0612793	-0.0734253	0.0137939	-0.0216063	-0.00629	0.10553	-0.0125122	0.110901	0.0667113	-0.00891
	-28.88	0.0789188	0.0958252	-0.038269	0.0540161	-0.00409	0.0338135	0.0459593	0.120361				-29.08	-0.0683594	-0.0805054	0.0263671	-0.0208741	0.00153	0.115662	-0.015686	0.123474	0.0636595	-0.000366
	-28.78	0.0812378	0.0974121	-0.0320435	0.0540161	-0.000183	0.0338135	0.0319215	0.128174				-28.98	-0.0605469	-0.0765991	0.0294188	-0.0177003	-0.0047	0.116516	-0.00714	0.118713	0.0792845	-0.00342
	-28.68	0.0883179	0.0895996	-0.0343628	0.0516968	-0.000183	0.0377197	0.0459595	0.114136				-28.88	-0.0596924	-0.0757446	0.0114748	-0.00208	0.00153	0.111755	-0.0101929	0.110901	0.060486	0.00281
	-28.58	0.0805053	0.0895996	-0.0265503	0.0446167	-0.0119018	0.0384521	0.0413208	0.128174				-28.78	-0.0566406	-0.0789185	0.0114743	-0.0208738	0.00153	0.10553	-0.00397	0.129699	0.0753781	0.00281
	-28.48	0.0922239	0.0762939	-0.0265503	0.0524292	-0.0025	0.0377197	0.0335083	0.125854				-28.68	-0.0722656	-0.0765991	0.00366	-0.0130617	0.00153	0.103943	-0.0133667	0.124207	0.0581667	0.00281
	-28.38	0.085144	0.083374	-0.0265503	0.0477905	0.00214	0.0369873	0.0381469	0.125122				-28.58	-0.0651855	-0.0593872	0.00134	-0.0137938	-0.00629	0.0993043	0.00543	0.120301	0.046448	-0.005
	-28.28	0.104675	0.0974121	-0.0148315	0.0657349	0.00763	0.0439453	0.0397339	0.129761				-28.48	-0.0690918	-0.0562134	-0.00574	-0.0114745	-0.0101928	0.103211	-0.0117798	0.1203	0.0464477	-0.00891
	-28.18	0.111755	0.0974121	-0.0047	0.0735474	0.0177612	0.0400391	0.0514526	0.143799				-28.38	-0.074585	-0.071106	0.00366	-0.0114746	0.00385	0.0961304	-0.015686	0.126526	0.0393676	0.00281
	-28.08	0.115661	0.107544	0.00238	0.0735474	0.020935	0.0549316	0.0514526	0.150879				-28.28	-0.06604	-0.0703735	-0.00806	-0.00525	0.00543	0.103943	-0.015686	0.131287	0.0324097	-0.00269
	-27.98	0.100769	0.102905	-0.00543	0.086853	0.0248412	0.0471191	0.0514525	0.150879				-28.18	-0.05896	-0.0609741	-0.0119631	-0.00757	0.00153	0.0875854	-0.0211792	0.126526	0.0503538	-0.00574
	-27.88	0.0945435	0.106812	0.0101929	0.0914917	0.0154421	0.0650635	0.0491335	0.167236				-28.08	-0.0690918	-0.053894	-0.0330804	0.000244	0.00153	0.0914916	-0.0117798	0.114808	0.0308234	0.00122
	-27.78	0.0984498	0.0935059	-0.0109253	0.0790405	0.0209351	0.0517578	0.038147	0.149292				-27.98	-0.0550537	-0.0499878	-0.0244143	-0.0192868	-0.0156857	0.0765994	-0.0140991	0.123474	0.040222	-0.0222165
	-27.68	0.106262	0.0919189	-0.0047	0.0696411	0.00446	0.0432129	0.0342407	0.146973				-27.88	-0.0628662	-0.0648804	-0.0393065	-0.00598	0.0047	0.0859985	-0.0328979	0.114807	0.0464479	-0.0112305
	-27.58	0.0945438	0.0895996	-0.0164185	0.0641479	0.019348	0.0283203	0.0413206	0.143799				-27.78	-0.0612793	-0.0476685	-0.0307618	-0.0130614	-0.0117797	0.0742799	-0.0219116	0.1203	0.0471801	-0.0112303
	-27.48	0.103943	0.0895996	-0.00934	0.0836792	0.0069	0.0455322	0.0217897	0.159424				-27.68	-0.0667725	-0.0593872	-0.0244142	-0.00916	-0.0156861	0.0859985	-0.0180054	0.112488	0.0441283	-0.0198975
	-27.38	0.0874636	0.0856934	-0.0187378	0.0650024	0.00995	0.0455322	0.0256957	0.143066				-27.58	-0.06604	-0.0476685	-0.0252689	0.00342	-0.00311	0.078186	-0.0250854	0.112487	0.0620724	-0.0112305
	-27.28	0.0929563	0.083374	-0.0210571	0.0618286	0.00763	0.0432129	0.0108033	0.158691				-27.48	-0.0518799	-0.053894	-0.019043	0.000976	0.00385	0.0883177	-0.0234985	0.110901	0.0588989	0.00513
	-27.18	0.109436	0.0802002	-0.0281372	0.0641479	0.0216675	0.0283203	0.0326538	0.151611				-27.38	-0.0543213	-0.0391235	-0.0166018	0.00256	0.00153	0.0859985	-0.00946	0.132019	0.0613401	0.00513
	-27.08	0.106262	0.0895996	-0.0164185	0.0742798	0.0310667	0.0400391	0.0374143	0.16333				-27.28	-0.0605469	-0.0336304	-0.0135498	0.0112303	0.00153	0.0875852	-0.0117798	0.126526	0.050354	0.0137937
	-26.98	0.106262	0.101318	0.0047	0.0907593	0.0248414	0.0604248	0.0374147	0.172729				-27.18	-0.0401611	-0.0249634	-0.0142822	0.0142822	0.00775	0.0984497	-0.0101929	0.135193	0.0519409	0.0168457
	-26.88	0.104675	0.0950928	-0.00702	0.0829468	0.0161743	0.0517578	0.0287475	0.17041				-27.08	-0.0426025	-0.0258179	0.00598	0.0112305	0.0148315	0.0969849	-0.00323	0.139831	0.0667111	0.0145264
	-26.78	0.100037	0.0864258	-0.00702	0.0758667	0.020935	0.0478516	0.0241089	0.161011				-26.98	-0.0518799	-0.0281372	0.00525	0.0103758	0.021057	0.0961302	-0.0101929	0.142151	0.0620727	0.0168456
	-26.68	0.103943	0.0935059	-0.0148315	0.0852661	0.0209351	0.0494385	0.0350952	0.161011				-26.88	-0.0410156	-0.0140991	-0.00806	0.010376	0.0116577	0.0953979	-0.00397	0.133606	0.0519411	0.0239258
	-26.58	0.108581	0.0927734	-0.00702	0.0962524	0.015442	0.0604248	0.0202027	0.172729				-26.78	-0.043335	-0.0148315	-0.00574	0.00574	0.0047	0.0859987	-6.1e-05	0.138244	0.0698849	0.00439
	-26.48	0.106262	0.0841064	-0.00702	0.0813599	0.0271606	0.0439453	0.0225219	0.172729				-26.68	-0.0495605	-0.022644	-0.00879	0.0197752	0.00385	0.0883177	-0.00238	0.133606	0.0581665	0.0223387
	-26.38	0.114074	0.0778809	-0.00702	0.093811	0.0154419	0.0455322	0.0280152	0.180542				-26.58	-0.0449219	-0.00629	-0.00964	0.00806	0.00311	0.0953979	0.00458	0.1297	0.0503541	0.012207
	-26.28	0.106262	0.0794678	-0.00543	0.086853	0.0177611	0.0354004	0.0397337	0.168823				-26.48	-0.0495605	-0.00934	-0.0252684	0.0119629	0.00934	0.0914917	0.00702	0.109314	0.0464479	0.0168457
	-26.18	0.116394	0.0856934	0.00861	0.0953979	0.0248413	0.0540771	0.0319214	0.182861				-26.38	-0.0472412	-0.0101929	-0.0236817	0.00256	0.0100708	0.0828247	-0.00397	0.112488	0.0526733	0.00122
	-26.08	0.111755	0.0841064	-0.000793	0.102478	0.0255737	0.0494385	0.0296021	0.189941				-26.28	-0.0628662	-0.0258179	-0.0158696	0.00647	0.00775	0.0805053	-0.00714	0.124206	0.0620723	0.0145263
	-25.98	0.103943	0.0755615	0.0047	0.0914917	0.020935	0.0471191	0.0335083	0.180542				-26.18	-0.0621338	-0.0164185	-0.00415	0.022949	0.028137	0.0969847	-0.0117798	0.133606	0.0675657	0.0145262
	-25.88	0.104675	0.0778809	0.0117798	0.0985718	0.0232545	0.0455322	0.0264283	0.192261				-26.08	-0.0479736	-0.0164185	-0.0158688	0.0181884	0.0249633	0.103943	0.00153	0.114807	0.0487674	0.0239257
	-25.78	0.108581	0.0638428	-0.0047	0.0985718	0.0232543	0.0338135	0.0280151	0.186035				-25.98	-0.0527344	-0.00702	-0.00647	0.0142824	0.0194704	0.0977175	0.00775	0.131286	0.0691526	0.00354
	-25.68	0.128967	0.0645752	0.00311	0.0914917	0.0177612	0.0338135	0.0209351	0.190674				-25.88	-0.0628662	-0.0258179	-0.00964	0.0229492	0.0265503	0.104797	-0.00397	0.118713	0.0565796	0.0161133
	-25.58	0.112488	0.0786133	0.0125122	0.0953979	0.0404661	0.0377197	0.0256956	0.192993				-25.78	-0.0612793	-0.00861	-0.0252682	0.0197754	0.0226441	0.0922242	0.00543	0.100769	0.0386356	0.0239258
	-25.48	0.116394	0.0927734	0.0125122	0.116516	0.0333863	0.0377197	0.0296022	0.203247				-25.68	-0.0550537	-0.00702	-0.0181888	0.020508	0.010071	0.07428	0.0139771	0.110901	0.0487667	0.0113527
	-25.38	0.128967	0.0762939	0.0125122	0.102478	0.0388793	0.026001	0.0287475	0.197754				-25.58	-0.0800781	-0.0258179	-0.0142823	0.0236815	0.0109251	0.0844114	-0.00165	0.106262	0.041809	0.0122069
	-25.28	0.124206	0.0778809	0.0125122	0.0953979	0.0404662	0.0338135	0.0233764	0.190674				-25.48	-0.0667725	-0.0180054	-0.0220946	0.0229492	0.0148315	0.0875854	0.00543	0.106262	0.0331422	0.00439
	-25.18	0.108582	0.0716553	0.024231	0.0969849	0.0466919	0.0393066	0.0303345	0.203979				-25.38	-0.0808105	-0.0132446	-0.0252684	0.0174561	0.00775	0.0797729	0.00775	0.101502	0.0308229	-0.005
	-25.08	0.12738	0.0755615	0.0219116	0.104797	0.0466921	0.0439453	0.0123903	0.20166				-25.28	-0.074585	-0.0203247	-0.0213622	0.0103761	0.0155641	0.0632936	0.00385	0.0906373	0.0253297	-0.0167235
	-24.98	0.119568	0.0668945	0.00311	0.104797	0.0451048	0.0400391	0.0100706	0.189087				-25.18	-0.0706787	-0.0164185	-0.026001	0.00647	0.0109253	0.0524292	-0.00397	0.0883178	0.0183715	-0.0206299
	-24.88	0.121887	0.0778809	0.0203247	0.104797	0.0459594	0.0549316	0.00848	0.203979				-25.08	-0.0839844	-0.0297241	-0.0275879	0.0135498	0.00934	0.0563354	-0.00397	0.0757446	0.019104	-0.00891
	-24.78	0.1203	0.0771484	0.0140991	0.111877	0.0333863	0.0455322	-0.00165	0.21106				-24.98	-0.0831299	-0.0265503	-0.0158693	0.0197754	0.0132446	0.055481	-0.00397	0.0796507	0.0253294	-0.00891
	-24.68	0.124207	0.0762939	0.0219116	0.100891	0.0411987	0.0354004	0.00299	0.198486				-24.88	-0.0941162	-0.0258179	-0.0174559	0.0181885	0.0233765	0.0563354	-0.00397	0.0656129	0.00897	-0.00891
	-24.58	0.103943	0.0778809	0.0148315	0.113342	0.0365601	0.0400391	-0.000915	0.192261				-24.78	-0.0839844	-0.0203247	-0.00806	0.00415	0.00702	0.0446168	-0.00397	0.0867304	0.025329	-0.005
	-24.48	0.10553	0.0645752	0.0187378	0.104797	0.0216677	0.0432129	-0.0133665	0.178955				-24.68	-0.0925293	-0.0320435	-0.00415	0.0291745	0.0210568	0.0492551	-0.0140991	0.0796511	0.0112917	0.00903
	-24.38	0.103088	0.0560303	0.0101929	0.0907593	0.0264282	0.0205078	-0.0110474	0.16803				-24.58	-0.0761719	-0.0187378	-0.0181884	0.0142823	0.0132447	0.0469362	0.00385	0.0632935	0.00897	0.00671
	-24.28	0.117981	0.0583496	0.000793	0.0930786	0.0161743	0.0275879	-0.00482	0.157104				-24.48	-0.0878906	-0.0336304	-0.0252687	0.0119629	0.0132446	0.0352173	-0.00323	0.0702513	0.0276488	0.00281
	-24.18	0.104675	0.0583496	-0.00702	0.0930786	0.0271606	0.0244141	0.0100708	0.16333				-24.38	-0.0714111	-0.0281372	-0.0158692	0.0197754	0.0194702	0.0375366	-0.0047	0.0750122	0.0206909	0.00513
	-24.08	0.107849	0.0700684	0.0101929	0.0930786	0.0271608	0.0181885	-0.0103148	0.17041				-24.28	-0.0738525	-0.0164185	-0.0283199	0.0236816	0.00543	0.0485229	-0.00555	0.0593876	0.0112919	0.0161133
	-23.98	0.115662	0.0661621	-0.0101929	0.0820923	0.026428	0.0142822	0.00385	0.155518				-24.18	-0.0706787	-0.0265503	-0.0174562	0.01355	0.0047	0.0352175	0.00616	0.0499876	0.0112914	-0.00342
	-23.88	0.118713	0.0661621	0.00238	0.086853	0.0255737	0.0275879	-0.00165	0.161011				-24.08	-0.0831299	-0.039856	-0.0174561	0.026001	0.00226	0.0375366	-0.00238	0.0523071	0.00897	0.00122
	-23.78	0.121154	0.067749	-0.0148315	0.0829468	0.0193481	0.0322266	-0.010315	0.162598				-23.98	-0.0738525	-0.0258179	-0.0181888	0.00964	0.00311	0.0485229	0.00385	0.0593869	0.0058	-0.005
	-23.68	0.112488	0.059082	-0.00702	0.0875854	0.0271606	0.0377197	-0.00787	0.153198				-23.88	-0.0690918	-0.0148315	-0.0174562	0.0181885	0.0109253	0.0547485	0.00616	0.052307	0.0128783	-0.0011
	-23.58	0.115662	0.0693359	-0.00702	0.104065	0.0248415	0.0510254	-0.0126341	0.158691				-23.78	-0.0667725	-0.0180054	-0.0103766	0.0135497	0.0116576	0.0547484	0.00543	0.0593866	0.025329	-0.0128175
	-23.48	0.116394	0.0645752	-0.0210571	0.0875854	0.0216675	0.0439453	-0.0211792	0.135986				-23.68	-0.0808105	-0.0148315	-0.00574	0.0197754	0.0304565	0.0664673	0.0100708	0.062439	0.019104	0.000488
	-23.38	0.115662	0.0560303	-0.0203247	0.0907593	0.0154419	0.0432129	-0.024353	0.125854				-23.58	-0.0644531	-0.0101929	-0.00806	0.0299072	0.0335083	0.0742798	0.0194702	0.0609742	0.00739	0.00513
	-23.28	0.117981	0.0544434	-0.0211182	0.0836792	0.019348	0.0455322	-0.0368043	0.110229				-23.48	-0.0628662	0.00311	-0.00415	0.0197754	0.0320435	0.0625611	0.0272827	0.0617065	0.00189	0.00281
	-23.18	0.104675	0.0443115	-0.0265503	0.0852661	0.0193481	0.0455322	-0.0188599	0.115723				-23.38	-0.074585	-0.0109253	-0.000244	0.0119629	0.0217896	0.0664673	0.0265503	0.0601193	0.00897	-0.005
	-23.08	0.103943	0.0473633	-0.0281372	0.0930786	0.00763	0.0455322	-0.0321654	0.130493				-23.28	-0.0823975	-0.0164185	-0.0283199	0.019775	0.0343624	0.06488	0.0139771	0.0437626	-0.00116	0.00281
	-22.98	0.0968628	0.0505371	-0.038269	0.0774536	0.0131226	0.0322266	-0.0305786	0.119629				-23.18	-0.074585	-0.0101929	-0.0213623	0.00183	0.0210571	0.0462036	0.0139771	0.053894	-0.00592	0.00208
	-22.88	0.100036	0.0482178	-0.0288696	0.0719604	0.00836	0.0354004	-0.0266724	0.119629				-23.08	-0.102661	-0.0171509	-0.0197755	0.00574	0.0304565	0.0492554	-0.0047	0.0405883	-0.00433	-0.00269
	-22.78	0.103943	0.0395508	-0.0453491	0.0602417	0.0108028	0.0189209	-0.0266728	0.103149				-22.98	-0.0996094	-0.0219116	-0.0190434	-0.00293	0.021057	0.0430297	-0.00787	0.0617061	0.00812	-0.00659
	-22.68	0.0952758	0.0419922	-0.0350952	0.0689087	-0.00568	0.0291748	-0.0266724	0.111816				-22.88	-0.0917969	-0.0203247	-0.0236817	0.0142822	0.0296021	0.0547485	0.00458	0.053894	0.00348	0.00281
	-22.58	0.0977173	0.0231934	-0.0421753	0.0540161	0.00214	0.026001	-0.0165406	0.102417				-22.78	-0.0823975	-0.0195923	-0.0142823	0.0135497	0.0327758	0.0453491	0.0100708	0.0656127	0.0144653	0.00671
	-22.48	0.0952759	0.00757	-0.0460815	0.0563354	-0.000916	0.0267334	-0.0195923	0.102417				-22.68	-0.0800781	-0.0148315	-0.0299072	0.00964	0.0281372	0.0383911	0.0171509	0.0515747	-0.000427	0.0145264
	-22.38	0.0961303	0.00757	-0.0484009	0.0650024	-0.00177	0.0291748	-0.00873	0.102417				-22.58	-0.0792236	-0.022644	-0.0385743	-0.00134	0.0210571	0.0352173	0.0210571	0.0499877	0.00812	0.00281
	-22.28	0.0844116	0.0153809	-0.0297241	0.0719604	0.00763	0.0338135	-0.000916	0.102417				-22.48	-0.0823975	-0.0297241	-0.0322267	-0.00757	0.0217895	0.0359496	0.015564	0.0421752	0.00275	0.00281
	-22.18	0.08905	0.00757	-0.0343628	0.0719604	0.00763	0.026001	0.00385	0.0930176				-22.38	-0.081665	-0.024231	-0.0252689	-0.00598	0.0281372	0.0407104	0.0256958	0.0538937	0.0136105	0.0083
	-22.08	0.0929566	0.0192871	-0.0272827	0.0790405	0.0193478	0.0377197	0.00299	0.0938721				-22.28	-0.0792236	-0.0249634	-0.0181888	-0.00134	0.033508	0.0469357	0.0210571	0.0601193	0.0292355	0.023071
	-21.98	0.0961304	0.0216064	-0.0180054	0.0914917	0.0154419	0.0455322	0.00848	0.102417				-22.18	-0.0823975	-0.0274048	-0.0275879	0.00415	0.0343628	0.0586548	0.0272827	0.0421753	0.00897	0.0239258
	-21.88	0.0781863	0.0247803	-0.0210571	0.0735474	0.0131226	0.0322266	0.0186157	0.0969238				-22.08	-0.0722656	-0.0164185	-0.0252687	0.00183	0.0132446	0.0453491	0.0256958	0.0554808	0.0128783	0.00122
	-21.78	0.0835568	0.0153809	-0.0304565	0.0829468	0.00763	0.0354004	0.0178835	0.100098				-21.98	-0.09021	-0.0437622	-0.0299074	-0.00525	0.0265501	0.0485228	0.0194702	0.0562132	0.0058	0.0083
	-21.68	0.0984493	0.0192871	-0.0265503	0.0673218	0.00995	0.0275879	0.0319214	0.0828857				-21.88	-0.088623	-0.0343628	-0.0291748	-0.00208	0.0272827	0.0531616	0.0288696	0.0476685	0.00507	0.00281
	-21.58	0.0961304	0.0192871	-0.0148315	0.0820923	0.0271603	0.0361328	0.0296017	0.0906982				-21.78	-0.0863037	-0.0297241	-0.0338132	-0.0114746	0.0171509	0.0446167	0.0335083	0.0421755	-0.000427	0.0083
	-21.48	0.0874634	0.0270996	-0.00934	0.0946655	0.0365601	0.0556641	0.0303345	0.086792				-21.68	-0.074585	-0.038269	-0.0275879	-0.00757	0.00702	0.0368042	0.0272827	0.0421753	-0.000427	0.00281
	-21.38	0.09613	0.0372314	-0.00861	0.0836792	0.0161743	0.0549316	0.0202026	0.0805664				-21.58	-0.0823975	-0.0460815	-0.0135503	0.000244	0.0210571	0.0547485	0.0265503	0.0523067	0.00812	0.00513
	-21.28	0.0906375	0.0192871	-0.0187378	0.0735474	0.024841	0.0338135	0.0303341	0.0617676				-21.48	-0.0800781	-0.0281372	-0.00806	0.0119624	0.0311885	0.0554805	0.0358276	0.039856	0.00897	0.0246578
	-21.18	0.084412	0.0286865	-0.0203247	0.0829468	0.0177612	0.0439453	0.0217896	0.0695801				-21.38	-0.0628662	-0.015686	-0.0119629	-0.00134	0.0249634	0.0524292	0.0390015	0.0421753	-0.000427	0.0200195
	-21.08	0.0867307	0.0192871	-0.022644	0.0641479	0.0108036	0.0377197	0.00226	0.0727539				-21.28	-0.074585	-0.0187378	-0.0220945	-0.00366	0.0304565	0.0430298	0.0350952	0.0421755	-0.00824	0.020752
	-20.98	0.071106	0.00757	-0.0272827	0.0595093	0.013855	0.0174561	0.0202026	0.0516357				-21.18	-0.0644531	-0.0297241	-0.00964	-0.0161133	0.0148315	0.046936	0.0444946	0.0421753	0.00348	0.0177002
	-20.88	0.0656127	0.0192871	-0.0203247	0.0696411	-0.00641	0.026001	0.0069	0.0610352				-21.08	-0.0769043	-0.0304565	-0.0181884	-0.00525	0.0335083	0.046936	0.0272827	0.0288697	-0.00433	0.0246582
	-20.78	0.0859981	0.00525	-0.0327759	0.0422974	-0.00568	0.0205078	0.0108031	0.0461426				-20.98	-0.0706787	-0.0164185	-0.027588	-0.00366	0.0288697	0.0453492	0.0390015	0.0336303	-0.0222779	0.020752
	-20.68	0.0812379	0.00439	-0.0297241	0.0540161	-0.00482	0.0142822	0.031189	0.0500488				-20.88	-0.0706787	-0.0297241	-0.0158694	-0.00757	0.0125122	0.0383911	0.0256958	0.0265501	-0.0222781	0.0255127
	-20.58	0.0844116	0.00684	-0.00775	0.0634155	-0.00568	0.026001	0.0186158	0.0430908				-20.78	-0.0612793	-0.0249634	-0.0236814	-0.00208	0.01947	0.035217	0.0288696	0.0109255	-0.0309446	0.0285642
	-20.48	0.0757446	0.00757	-0.0210571	0.0618286	-0.0119019	0.0236816	0.0217896	0.0360107				-20.68	-0.0472412	-0.0219116	-0.0299072	-0.0192871	0.0132446	0.0375366	0.0444946	0.0109253	-0.0402222	0.012146
	-20.38	0.0781861	0.00366	-0.0203247	0.0719604	-0.00409	0.0236816	0.0202026	0.0281982				-20.58	-0.0605469	-0.0359497	-0.0369876	-0.0192871	0.00153	0.0368042	0.0358276	0.00934	-0.0332645	-0.00891
	-20.28	0.0734253	-0.00415	-0.0164185	0.0680542	-0.00409	0.0150146	0.00848	0.0203857				-20.48	-0.0635986	-0.0366821	-0.00806	-0.0114749	0.0155636	0.0531613	0.0249634	0.00311	-0.0418094	0.00281
	-20.18	0.06488	-0.0158691	-0.00775	0.0728149	-0.0119019	0.0119629	0.0108032	0.0180664				-20.38	-0.0543213	-0.031311	-0.0190426	-0.0130615	0.0202637	0.046936	0.0272827	-0.00238	-0.0621945	0.00903
	-20.08	0.0671996	-0.0119629	-0.0180054	0.0618286	-0.008	0.00647	0.0123898	0.00159				-20.28	-0.0456543	-0.0304565	-0.00488	-0.0169674	-0.00165	0.0430301	0.0233765	0.00238	-0.0535282	0.00281
	-19.98	0.055481	-0.0119629	-0.00934	0.0696411	-0.0126343	0.00256	0.0116577	0.00787				-20.18	-0.0543213	-0.0391235	-0.0197754	-0.000488	0.0125122	0.0524292	0.00385	-0.0125122	-0.0613403	0.0083
	-19.88	0.0617062	-0.000244	-0.00702	0.0540161	-0.0150757	-0.0153809	-0.00482	-0.00146				-20.08	-0.0440674	-0.0366821	-0.0377197	-0.00134	0.00153	0.0336304	0.015564	-0.0187378	-0.0723267	-0.0128174
	-19.78	0.0476687	-0.00415	-0.0187378	0.0501099	-0.00641	-0.0247803	-0.00165	-0.0124512				-19.98	-0.043335	-0.0375366	-0.0385743	0.00183	0.0116577	0.0328979	0.00543	-0.0274049	-0.0707398	-0.019043
	-19.68	0.0609737	-0.00415	-0.0148315	0.0462036	-0.0228882	-0.0185547	-0.0181274	-0.0108643				-19.88	-0.0449219	-0.038269	-0.0361328	-0.00684	0.00543	0.0336304	-0.00787	-0.0288696	-0.0730591	-0.02771
	-19.58	0.0515749	0.000488	-0.0265503	0.0352173	-0.0181279	-0.0325928	-0.00787	-0.00623				-19.78	-0.0371094	-0.0453491	-0.0408938	-0.0106811	-0.00238	0.0133667	-0.0172729	-0.0359499	-0.07074	-0.0252685
	-19.48	0.0460815	0.00293	-0.0265503	0.0493774	-0.0259399	-0.0325928	-0.0227661	0.00403				-19.68	-0.0323486	-0.0359497	-0.0510254	-0.0247803	-0.00861	0.0133667	-0.0258179	-0.0492554	-0.0707397	-0.0222168
	-19.38	0.0460815	-0.0158691	-0.0304565	0.0305786	-0.0252075	-0.0349121	-0.0103149	-0.0147705				-19.58	-0.0371094	-0.0328369	-0.057251	-0.0333252	-0.0297241	0.00238	-0.0375366	-0.0523682	-0.074646	-0.0401611
	-19.28	0.0367436	-0.0213623	-0.038269	0.0211792	-0.0392457	-0.0458984	-0.0149537	-0.0202637				-19.48	-0.0394287	-0.0609741	-0.0799557	-0.0544434	-0.039856	-0.00775	-0.0446167	-0.0820919	-0.101989	-0.0581055
	-19.18	0.0226438	-0.0220947	-0.0359497	0.0165405	-0.0454712	-0.0560303	-0.0172729	-0.038208				-19.38	-0.041748	-0.0578003	-0.0744634	-0.0700684	-0.0485229	-0.0233765	-0.0453491	-0.0656133	-0.0902715	-0.0690918
	-19.08	0.0265502	-0.0314941	-0.0570068	-0.00458	-0.0571902	-0.0700684	-0.0133669	-0.0600586				-19.28	-0.0550537	-0.0703735	-0.0689703	-0.0700689	-0.0437627	-0.0132451	-0.0657349	-0.0632941	-0.084046	-0.0753179
	-18.98	0.0352173	-0.0354004	-0.071106	0.000916	-0.0541382	-0.0661621	-0.0103149	-0.0600586				-19.18	-0.0511475	-0.053894	-0.0721436	-0.0755615	-0.031311	0.00555	-0.0492554	-0.0765991	-0.0847778	-0.0698242
	-18.88	0.0249633	-0.0408936	-0.071106	0.00165	-0.0634155	-0.0670166	-0.0195923	-0.0593262				-19.08	-0.0371094	-0.0492554	-0.0674444	-0.0958252	-0.0320435	-0.0116577	-0.046936	-0.0695196	-0.0808722	-0.0870361
	-18.78	0.0398556	-0.0455322	-0.0757446	-0.0186157	-0.06427	-0.0645752	-0.0321656	-0.0701904				-18.98	-0.0511475	-0.053894	-0.0776368	-0.0817877	-0.0281378	-0.00617	-0.062561	-0.0805055	-0.0895387	-0.0792242
	-18.68	0.0492552	-0.0510254	-0.0773315	-0.0296021	-0.0564575	-0.0771484	-0.0305786	-0.0710449				-18.88	-0.041748	-0.038269	-0.0767822	-0.0911865	-0.0274048	-0.00543	-0.0664673	-0.0890503	-0.0925903	-0.0948486
	-18.58	0.0562131	-0.0510254	-0.0617065	-0.0303345	-0.0493776	-0.083374	-0.0368043	-0.0733643				-18.78	-0.050415	-0.046936	-0.0845951	-0.0997314	-0.0398559	-0.0233764	-0.0703735	-0.0984501	-0.0902714	-0.102661
	-18.48	0.0664673	-0.0291748	-0.0750122	-0.053772	-0.0541382	-0.0716553	-0.0321655	-0.0889893				-18.68	-0.0596924	-0.0444946	-0.0776367	-0.107544	-0.0492554	-0.0233765	-0.0844116	-0.0984497	-0.0863647	-0.10498
	-18.38	0.0757443	-0.0314941	-0.0679932	-0.046814	-0.039978	-0.0755615	-0.0305786	-0.0866699				-18.58	-0.0534668	-0.0453491	-0.0751953	-0.098999	-0.0446167	-0.0350952	-0.093811	-0.110168	-0.0925903	-0.108154
	-18.28	0.0781859	-0.0205078	-0.0796509	-0.038147	-0.0353397	-0.0755615	-0.0204471	-0.0584717				-18.48	-0.0449219	-0.0359497	-0.0822757	-0.11145	-0.053894	-0.0553589	-0.093811	-0.09845	-0.103577	-0.128418
	-18.18	0.0765987	-0.0229492	-0.0805054	-0.0491333	-0.0454712	-0.0654297	-0.0352173	-0.0632324				-18.38	-0.0628662	-0.0499878	-0.0994874	-0.12085	-0.0508423	-0.0601196	-0.107849	-0.110169	-0.100403	-0.126099
	-18.08	0.0835569	-0.0220947	-0.0874634	-0.0521851	-0.0525517	-0.0723877	-0.030579	-0.0795898				-18.28	-0.0511475	-0.046936	-0.101807	-0.12085	-0.0687867	-0.0663453	-0.116516	-0.121888	-0.105896	-0.130005
	-17.98	0.086731	-0.0299072	-0.0968628	-0.0452271	-0.0548706	-0.0755615	-0.0305786	-0.0788574				-18.18	-0.0527344	-0.0460815	-0.105713	-0.124756	-0.0671997	-0.078064	-0.125061	-0.125793	-0.111389	-0.139404
	-17.88	0.0750125	-0.034668	-0.0890503	-0.0475464	-0.0447388	-0.0732422	-0.0344849	-0.0811768				-18.08	-0.0534668	-0.0515747	-0.119751	-0.139648	-0.078186	-0.0819702	-0.123474	-0.1297	-0.122253	-0.133911
	-17.78	0.0593876	-0.0220947	-0.0929565	-0.0397339	-0.0532834	-0.0599365	-0.0462033	-0.085083				-17.98	-0.0527344	-0.055481	-0.13855	-0.139587	-0.0984497	-0.0858764	-0.122742	-0.137512	-0.132507	-0.137817
	-17.68	0.0593868	-0.0354004	-0.108582	-0.0576782	-0.06427	-0.0872803	-0.0516968	-0.112427				-17.88	-0.0651855	-0.0671997	-0.13147	-0.15918	-0.107849	-0.0835571	-0.143005	-0.137513	-0.116028	-0.14563
	-17.58	0.0671994	-0.0627441	-0.125793	-0.0686646	-0.0634159	-0.102905	-0.0586552	-0.125732				-17.78	-0.0839844	-0.0750122	-0.130737	-0.146607	-0.10553	-0.0803838	-0.152405	-0.137512	-0.123108	-0.141724
	-17.48	0.0609741	-0.0510254	-0.118713	-0.0748901	-0.0541382	-0.0950928	-0.0610962	-0.117065				-17.68	-0.0769043	-0.0648804	-0.144775	-0.144287	-0.0984497	-0.0897827	-0.150085	-0.137512	-0.127747	-0.128418
	-17.38	0.081237	-0.0510254	-0.114075	-0.0670776	-0.0493774	-0.0950928	-0.0524292	-0.11792				-17.58	-0.0839844	-0.0578003	-0.133057	-0.165405	-0.107849	-0.0999146	-0.140686	-0.135194	-0.109071	-0.141724
	-17.28	0.0750121	-0.0510254	-0.113281	-0.0631714	-0.0408333	-0.0888672	-0.0360725	-0.102295				-17.48	-0.088623	-0.0750122	-0.147095	-0.145875	-0.109437	-0.0851447	-0.146912	-0.135925	-0.106628	-0.117554
	-17.18	0.0711058	-0.0354004	-0.106262	-0.0615845	-0.0337524	-0.0778809	-0.0407104	-0.0874023				-17.38	-0.0839844	-0.0632935	-0.150269	-0.164551	-0.116394	-0.0960083	-0.138367	-0.117981	-0.0996707	-0.126831
	-17.08	0.0765988	-0.0330811	-0.110901	-0.0686646	-0.0408327	-0.0755615	-0.034485	-0.0710449				-17.28	-0.0909424	-0.0671997	-0.16272	-0.161499	-0.118836	-0.0936893	-0.131287	-0.125794	-0.0964967	-0.115967
	-16.98	0.085144	-0.0299072	-0.106262	-0.0709839	-0.0298462	-0.0872803	-0.0282593	-0.0733643				-17.18	-0.09729	-0.0687866	-0.143188	-0.17627	-0.104675	-0.093689	-0.125061	-0.114075	-0.0879517	-0.11438
	-16.88	0.078918	-0.0354004	-0.104675	-0.053772	-0.0314331	-0.0739746	-0.0266724	-0.0678711				-17.08	-0.0987549	-0.0718384	-0.147949	-0.175537	-0.107849	-0.0897827	-0.131287	-0.110169	-0.0785525	-0.10498
	-16.78	0.0750123	-0.0408936	-0.085144	-0.0530396	-0.023621	-0.0732422	-0.0172734	-0.0554199				-16.98	-0.101929	-0.0648804	-0.139283	-0.15918	-0.118836	-0.0858767	-0.111023	-0.0961307	-0.0707401	-0.108155
	-16.68	0.0765986	-0.0205078	-0.0773315	-0.0358276	-0.03302	-0.052124	-0.00873	-0.0366211				-16.88	-0.0941162	-0.0671997	-0.158813	-0.156006	-0.106262	-0.0741577	-0.111023	-0.0991817	-0.0831905	-0.100342
	-16.58	0.096862	-0.034668	-0.0890503	-0.0452271	-0.0119024	-0.0560303	0.00458	-0.0397949				-16.78	-0.0957031	-0.0578003	-0.146362	-0.160644	-0.117981	-0.0858761	-0.103943	-0.107849	-0.0918579	-0.116699
	-16.48	0.0968628	-0.0181885	-0.0734253	-0.0342407	-0.008	-0.052124	0.0303345	-0.0163574				-16.68	-0.104248	-0.0789185	-0.134644	-0.169312	-0.118835	-0.0819702	-0.115662	-0.0945435	-0.0668335	-0.115967
	-16.38	0.0899044	-0.00964	-0.0578003	-0.0100708	0.00763	-0.020874	0.0436401	-0.00305				-16.58	-0.113647	-0.086731	-0.122925	-0.156006	-0.114075	-0.0702515	-0.104797	-0.0883181	-0.0621951	-0.0909424
	-16.28	0.0835572	0.00208	-0.055481	0.00714	0.00922	-0.0123291	0.0452266	0.00708				-16.48	-0.113647	-0.0765991	-0.12207	-0.138062	-0.10553	-0.0523074	-0.0977173	-0.0734254	-0.0597535	-0.084717
	-16.18	0.0977169	0.0130615	-0.046814	0.0165405	0.00604	-0.00757	0.0397339	0.0157471				-16.38	-0.112915	-0.0789185	-0.115113	-0.134888	-0.104675	-0.0491333	-0.0836792	-0.0648807	-0.0488895	-0.0838623
	-16.08	0.0874633	0.0192871	-0.0609741	0.0133667	0.0154415	-0.00525	0.0530391	0.0109863				-16.28	-0.118286	-0.0750122	-0.115112	-0.118531	-0.0977176	-0.0327762	-0.071106	-0.0632935	-0.0488892	-0.0729984
	-15.98	0.0899048	0.020874	-0.0444946	0.0360718	0.00995	0.00647	0.0521851	0.0313721				-16.18	-0.111328	-0.0750122	-0.108032	-0.105225	-0.0961304	-0.0335083	-0.0719604	-0.0414429	-0.0316772	-0.0714111
	-15.88	0.08905	0.027832	-0.0437622	0.0368042	0.0209351	-0.00134	0.0530396	0.0227051				-16.08	-0.0980225	-0.0844116	-0.111938	-0.0895996	-0.0703735	-0.0288696	-0.0719604	-0.0538938	-0.0402219	-0.0495605
	-15.78	0.0922242	0.020874	-0.0366821	0.0360718	0.0271603	-0.0114746	0.0615841	0.0219727				-15.98	-0.0847168	-0.0671997	-0.105713	-0.095825	-0.0828245	-0.0413206	-0.062561	-0.049988	-0.0316775	-0.0643308
	-15.68	0.0812378	0.0388184	-0.0187378	0.0508423	0.0232544	-0.00293	0.0686646	0.0383301				-15.88	-0.101929	-0.0757446	-0.109619	-0.083374	-0.0789185	-0.0233765	-0.0593872	-0.0570675	-0.0426632	-0.0557861
	-15.58	0.081238	0.0270996	-0.0304565	0.0422974	0.0232544	0.00256	0.0592651	0.0344238				-15.78	-0.0941162	-0.0671997	-0.1073	-0.0989987	-0.0977169	-0.0327755	-0.062561	-0.0469365	-0.0371709	-0.0769039
	-15.48	0.0859985	0.0247803	-0.0320435	0.0540161	0.0278931	0.0142822	0.0521851	0.039917				-15.68	-0.105835	-0.0789185	-0.108032	-0.0778809	-0.0797729	-0.0210571	-0.0657349	-0.0460815	-0.0285034	-0.0534668
	-15.38	0.0812376	0.0177002	-0.0359497	0.0462036	0.0209351	0.00647	0.0530396	0.0321045				-15.58	-0.0933838	-0.078186	-0.0955811	-0.0880127	-0.086731	-0.0241089	-0.0602417	-0.0453492	-0.0371704	-0.0565186
	-15.28	0.0726929	0.0169678	-0.0366821	0.0360718	0.0271604	-0.00525	0.0592649	0.0336914				-15.48	-0.100342	-0.0734253	-0.0861821	-0.0872803	-0.0742798	-0.0249634	-0.0492554	-0.0249638	-0.0206913	-0.0667725
	-15.18	0.0695193	0.0349121	-0.0210571	0.0501099	0.0248413	-0.00525	0.0569458	0.0477295				-15.38	-0.09021	-0.0750122	-0.0979002	-0.0661621	-0.0632935	-0.00385	-0.0485229	-0.0398557	-0.0355833	-0.0620117
	-15.08	0.0867305	0.0333252	-0.0304565	0.0501099	0.0177614	0.00647	0.0521853	0.0461426				-15.28	-0.0808105	-0.0734253	-0.105713	-0.0778807	-0.0687864	-0.0155638	-0.039856	-0.0476682	-0.0332639	-0.0675047
	-14.98	0.0726929	0.0333252	-0.024231	0.0540161	0.0287476	0.00647	0.0546265	0.0344238				-15.18	-0.0863037	-0.0726929	-0.0979004	-0.0856934	-0.0765991	-0.0116577	-0.0547485	-0.039856	-0.0371704	-0.0698242
	-14.88	0.0750122	0.0498047	-0.00702	0.0540161	0.0232544	0.00806	0.0475464	0.0454102				-15.08	-0.0839844	-0.086731	-0.108032	-0.0856934	-0.0765991	-0.0116577	-0.0547485	-0.0499878	-0.0402221	-0.0769043
	-14.78	0.0726932	0.0333252	-0.0187378	0.0540161	0.0209351	0.00256	0.0475464	0.039917				-14.98	-0.0878906	-0.0828247	-0.0994876	-0.0958252	-0.0750122	-0.013977	-0.0524292	-0.0313114	-0.0332645	-0.0792236
	-14.68	0.0640258	0.0270996	-0.0187378	0.0540161	0.0154419	0.0126953	0.0514526	0.0516357				-14.88	-0.0909424	-0.0789185	-0.0783695	-0.0872803	-0.0664673	-0.00702	-0.0414429	-0.0281376	-0.025452	-0.0651855
	-14.58	0.0789181	0.0310059	-0.0265503	0.0540161	0.0177611	-0.00134	0.052185	0.0438232				-14.78	-0.0839844	-0.0765991	-0.0760496	-0.0778812	-0.0508426	-0.00385	-0.0352173	-0.0336302	-0.0371702	-0.0557865
	-14.48	0.078186	0.0411377	-0.0148315	0.0563354	0.0271606	0.00879	0.0608521	0.0438232				-14.68	-0.0761719	-0.055481	-0.0767822	-0.083374	-0.0648804	-0.00934	-0.0352173	-0.0265503	-0.0285034	-0.0635986
	-14.38	0.0757443	0.0482178	-0.00702	0.0657349	0.0170288	0.0158691	0.0413208	0.0516357				-14.58	-0.0878906	-0.0609741	-0.0588381	-0.0762939	-0.0750122	-0.000671	-0.0422974	-0.0109255	-0.0316775	-0.065918
	-14.28	0.0867306	0.0286865	-0.0171509	0.0532837	0.0357052	-0.00366	0.0615841	0.0415039				-14.48	-0.0909424	-0.0640259	-0.0581056	-0.0700686	-0.0570681	-0.00385	-0.0414429	-0.0180055	-0.029358	-0.0596926
	-14.18	0.0765994	0.0489502	0.00153	0.0641479	0.0388794	0.0166016	0.0686646	0.0484619				-14.38	-0.0823975	-0.0593872	-0.054932	-0.0560303	-0.0485229	0.00629	-0.0375366	0.00153	-0.0199589	-0.05896
	-14.08	0.0671996	0.0645752	0.0047	0.0797729	0.0388797	0.026001	0.0514529	0.0516357				-14.28	-0.0800781	-0.0586548	-0.0533448	-0.0466312	-0.0453495	0.0133663	-0.0328979	-0.00311	-0.0121461	-0.0557865
	-13.98	0.0671997	0.0622559	-0.00543	0.0774536	0.0404663	0.026001	0.0631714	0.0532227				-14.18	-0.0651855	-0.055481	-0.0408936	-0.0473633	-0.0320435	0.00397	-0.0234985	-0.00238	-0.0199585	-0.0424805
	-13.88	0.0671993	0.0638428	-0.00543	0.0767212	0.0372925	0.0377197	0.053772	0.0454102				-14.08	-0.0612793	-0.0444946	-0.0314945	-0.0482178	-0.0336304	-0.00153	-0.0219116	0.00702	-0.0199589	-0.0440674
	-13.78	0.0656128	0.0661621	0.00311	0.0641479	0.0443722	0.0283203	0.0709835	0.0406494				-13.98	-0.0621338	-0.0531616	-0.0432124	-0.0404056	-0.0336307	0.0195919	-0.0227661	0.000794	-0.019958	-0.0440677
	-13.68	0.0617065	0.0661621	0.0101929	0.0719604	0.0349731	0.0354004	0.0709839	0.0415039				-13.88	-0.0472412	-0.0437622	-0.0361329	-0.0466309	-0.0453491	0.00787	-0.0117798	-0.00702	-0.0199586	-0.0479736
	-13.58	0.0687867	0.0661621	0.0125122	0.071228	0.0372924	0.0377197	0.0733031	0.039917				-13.78	-0.0511475	-0.0570679	-0.0510252	-0.045044	-0.0382691	0.00714	-0.0234985	-0.012512	-0.0199583	-0.0463868
	-13.48	0.0750122	0.0778809	0.0148315	0.0641479	0.0482788	0.0400391	0.0702515	0.0422363				-13.68	-0.0518799	-0.0640259	-0.0385742	-0.0505371	-0.0414429	-0.00775	-0.0125122	-0.0117798	-0.00983	-0.0401611
	-13.38	0.0648807	0.067749	0.0203247	0.0751343	0.0529175	0.0471191	0.0787964	0.0532227				-13.58	-0.0667725	-0.071106	-0.0354007	-0.0404053	-0.0407104	-0.00702	-0.0274048	-0.00861	-0.00275	-0.0401611
	-13.28	0.055481	0.0723877	0.0203247	0.0797729	0.0466922	0.0517578	0.0693973	0.0571289				-13.48	-0.0543213	-0.0687866	-0.0338132	-0.0333256	-0.037537	-0.00385	-0.0250854	-0.00311	-0.0183713	-0.0417484
	-13.18	0.0578002	0.0700684	0.0125122	0.0774536	0.0466919	0.0494385	0.0709839	0.039917				-13.38	-0.0511475	-0.0476685	-0.0275882	-0.0372314	-0.0437622	-0.00226	-0.00555	0.010925	-0.00983	-0.0541992
	-13.08	0.0531617	0.0778809	0.024231	0.0751343	0.0490111	0.0494385	0.0733031	0.0516357				-13.28	-0.0495605	-0.053894	-0.0275883	-0.0302738	-0.0375369	0.00397	-0.0180054	0.0109249	-0.00275	-0.0339359
	-12.98	0.055481	0.0778809	0.0265503	0.0758667	0.0466919	0.0595703	0.0709839	0.0539551				-13.18	-0.0316162	-0.0453491	-0.0158691	-0.0270996	-0.0375366	0.015686	-0.00397	0.0109253	-0.000427	-0.0268555
	-12.88	0.055481	0.0778809	0.0320435	0.0735474	0.0482788	0.0549316	0.0702515	0.0578613				-13.08	-0.0316162	-0.0359497	-0.0135499	-0.0192871	-0.0391235	0.015686	-0.00397	0.022644	0.00189	-0.0300293
	-12.78	0.055481	0.0778809	0.0336304	0.0728149	0.0560914	0.0471191	0.0592652	0.0649414				-12.98	-0.0316162	-0.0304565	-0.0158691	-0.0169679	-0.0313111	0.0180053	-0.00555	0.0125122	-0.000427	-0.0339356
	-12.68	0.0531621	0.0778809	0.0414429	0.0735474	0.0466919	0.057251	0.0592651	0.0633545				-12.88	-0.0214844	-0.0375366	0.00366	-0.0200195	-0.0343628	0.015686	-6.1e-05	0.0171506	0.00739	-0.034668
	-12.58	0.055481	0.0755615	0.0320435	0.0735474	0.0349736	0.0549316	0.0475468	0.0688477				-12.78	-0.0238037	-0.0265503	-0.00647	-0.0114748	-0.0375369	0.0156858	-0.00238	0.0109256	-0.000427	-0.0284426
	-12.48	0.0562134	0.0544434	0.0265503	0.0602417	0.0411987	0.0338135	0.0475464	0.0461426				-12.68	-0.012085	-0.0203247	-0.00806	-0.0192871	-0.0375366	0.00555	0.00153	0.0109253	-0.00275	-0.0385742
	-12.38	0.0593868	0.0645752	0.0203247	0.0618286	0.0372925	0.041626	0.0599976	0.0516357				-12.58	-0.0198975	-0.0281372	0.00598	-0.0192871	-0.0391235	0.00397	-0.015686	0.0109252	-0.00983	-0.0362549
	-12.28	0.0570682	0.0606689	0.0343628	0.0641479	0.0466915	0.0439453	0.063171	0.0516357				-12.48	-0.0144043	-0.0297241	0.014648	-0.00684	-0.0430299	0.00629	-0.00555	0.0242305	0.012878	-0.0339356
	-12.18	0.0476689	0.0755615	0.0437622	0.071228	0.0505981	0.0517578	0.0530396	0.0516357				-12.38	-0.0214844	-0.0336304	0.0114744	-0.00208	-0.0320435	0.015686	-0.00946	0.0288694	0.0191038	-0.0151367
	-12.08	0.055481	0.0700684	0.0359497	0.0657349	0.0365605	0.0377197	0.0319218	0.0438232				-12.28	0.00122	-0.022644	0.0216064	0.00183	-0.0281374	0.0274045	0.0187378	0.0304565	0.0175171	-0.00891
	-11.98	0.0460815	0.0567627	0.0297241	0.0524292	0.0271606	0.0377197	0.0319214	0.0383301				-12.18	0.00513	-0.0164185	0.00366	-0.00757	-0.0258179	0.0274048	0.015564	0.0164185	-0.000427	-0.010498
	-11.88	0.0375366	0.0505371	0.0320435	0.0462036	0.0193481	0.0377197	0.0241089	0.0415039				-12.08	0.00745	-0.0164185	0.0137939	-0.0114746	-0.0375366	0.0133667	0.0139771	0.021057	0.0097	-0.0284424
	-11.78	0.0281372	0.0404053	0.024231	0.0383911	0.0177612	0.0354004	0.0319214	0.024292				-11.98	-0.00427	-0.0164185	0.0247799	-0.0114747	-0.0352174	0.00629	0.00775	0.032043	0.0183712	-0.0167237
	-11.68	0.0414428	0.0310059	0.024231	0.0438843	0.0115356	0.026001	0.0319214	0.0321045				-11.88	0.00586	-0.0140991	0.0286863	-0.00989	-0.0187378	0.0172729	0.0178833	0.0382688	0.0151975	-0.0151367
	-11.58	0.034363	0.0388184	0.024231	0.0344849	0.0264282	0.026001	0.0335082	0.0297852				-11.78	0.0152588	-0.00311	0.0294189	0.00647	-0.0219119	0.021179	0.0265503	0.0366821	0.0151978	-0.00891
	-11.48	0.0281372	0.0498047	0.0258179	0.0477905	0.0255737	0.0393066	0.0397339	0.0219727				-11.68	0.0152588	0.0109253	0.0177002	0.000244	-0.0234985	0.0117798	0.0233765	0.022644	0.0097	-0.010498
	-11.38	0.0219121	0.0333252	0.0203247	0.0407104	0.0193481	0.0338135	0.0374146	0.0281982				-11.58	0.0246582	0.0109253	0.0349118	0.000244	-0.0234985	0.0047	0.0217896	0.0343624	0.0292355	-0.0144043
	-11.28	0.0148315	0.0388184	0.0203247	0.0422974	0.00763	0.0322266	0.0162968	0.0266113				-11.48	0.00977	0.00543	0.0349121	0.000244	-0.0140995	0.0195919	0.0217896	0.0343628	0.0230103	-0.00732
	-11.18	0.0164184	0.0270996	0.00861	0.0282593	0.00995	0.0142822	0.0186157	0.0203857				-11.38	0.0175781	0.0265503	0.0208745	0.000244	-0.0164185	0.0172729	0.0288696	0.0210576	0.011292	-0.0167236
	-11.08	0.0281372	0.0294189	0.0109253	0.0328979	0.020935	0.0166016	0.0202026	0.0203857				-11.28	0.019165	0.0265503	0.0231934	-0.0130611	-0.0391231	-0.00384	0.0194702	0.0148315	0.00897	-0.0167232
	-10.98	0.0281372	0.036499	0.024231	0.0328979	0.0271606	0.0299072	0.0202026	0.0203857				-11.18	0.00745	0.0148315	0.0153809	-0.00757	-0.0375366	0.00397	0.0132446	0.0140991	-0.00665	-0.0167236
	-10.88	0.0164189	0.0270996	0.0265503	0.0360718	0.0271606	0.0299072	0.0202026	0.0187988				-11.08	0.019165	0.0125122	0.0153806	-0.0137939	-0.0437622	-0.00385	0.00385	0.0109251	-0.000427	-0.0135498
	-10.78	0.0164185	0.0255127	0.0414429	0.0344849	0.0154423	0.0377197	0.00848	0.0125732				-10.98	0.0106201	-0.00311	0.0255126	-0.00989	-0.0258181	-0.00385	-0.00238	0.0109252	0.00189	-0.0167239
	-10.68	0.0109255	0.00757	0.0203247	0.0227661	0.0154419	0.026001	0.00848	0.000854				-10.88	0.00745	0.00311	0.0208741	-0.0169678	-0.0234985	-0.00153	0.0139771	-0.000793	0.0058	-0.0144043
	-10.58	0.018005	0.00757	0.0203247	0.0321655	0.00995	0.026001	0.00299	0.0102539				-10.78	0.00977	0.0116577	0.0231934	-0.019287	-0.0203246	-0.00385	-0.00165	0.00934	-0.000427	-0.010498
	-10.48	-0.00153	0.00208	0.0148315	0.015686	0.0193481	0.0205078	0.022522	-0.00464				-10.68	0.0152588	0.00311	0.0255127	-0.0114746	-0.0297241	-0.00385	-0.00397	0.00543	0.00189	-0.0167236
	-10.38	0.0047	0.020874	0.024231	0.0188599	0.00922	0.0299072	0.00616	0.00476				-10.58	0.0136719	0.00311	0.0349118	-0.00916	-0.015686	-0.00153	0.00775	0.0125118	0.00897	-0.0144043
	-10.28	0.0109253	0.00916	0.0258179	0.00641	0.0154417	0.0314941	0.0123899	0.00244				-10.48	0.0214844	0.00543	0.0458984	0.000244	-0.00629	0.00787	0.00775	0.0047	0.00116	0.00671
	-10.18	0.0047	0.0153809	0.0320435	0.00165	0.0154419	0.0377197	0.0123901	0.00867				-10.38	0.0308838	0.0265503	0.0411375	0.000244	-0.0047	0.00946	0.00775	0.0171506	0.00739	0.00598
	-10.08	0.0047	0.0153809	0.0320435	0.00323	0.0154419	0.0432129	0.0123901	0.00708				-10.28	0.0324707	0.0281372	0.0349121	0.000244	-6.13e-05	0.0156858	0.0171509	0.0109253	0.00739	0.0106199
	-9.98	-0.00311	0.0137939	0.0320435	0.00323	0.0154419	0.026001	0.0100708	-0.00146				-10.18	0.0465088	0.0320435	0.0349121	-0.00208	0.00543	0.0133667	0.0217896	0.0109253	0.00739	0.0106201
	-9.88	-0.00311	0.00757	0.0320435	0.00323	0.00604	0.026001	0.000671	0.000854				-10.08	0.0465088	0.022644	0.028687	-0.0114746	0.00543	0.015686	0.0132446	-0.00311	0.00739	0.0106201
	-9.78	0.00861	-0.00256	0.024231	-0.00458	-0.000183	0.026001	0.000671	-0.00696				-9.98	0.0441895	0.022644	0.0192871	-0.0114742	-0.00629	0.00238	0.015564	-0.0125122	0.00739	-0.00269
	-9.68	0.0109252	-0.000244	0.024231	0.00714	0.0115356	0.026001	0.000671	-0.00696				-9.88	0.03479	0.0109253	0.0192871	-0.0114746	0.00153	0.00397	0.00385	-0.000793	0.00507	-0.00891
	-9.58	0.00861	-0.000244	0.0320435	0.00482	0.00214	0.026001	0.00299	-0.00854				-9.78	0.03479	0.0109253	0.0317382	-0.0114746	-0.000793	0.00165	0.00385	-0.010193	-0.00201	0.00281
	-9.48	0.00861	0.00208	0.0343628	-0.00226	-0.000183	0.0283203	0.000671	-0.00464				-9.68	0.0332031	0.0171509	0.0427246	-0.00916	-0.00555	-0.00543	0.0100708	0.00934	0.0175171	0.00281
	-9.38	0.00629	0.00757	0.0320435	0.00323	-0.000183	0.026001	0.000671	-0.00696				-9.58	0.0292969	0.0132446	0.0404053	0.000244	0.0109253	0.00397	0.00385	0.00311	0.0112915	0.0106201
	-9.28	-0.0047	0.00598	0.0320435	0.00323	-0.000183	0.0361328	0.0108032	-0.00928				-9.48	0.050415	0.022644	0.0294189	0.0119629	0.015564	0.00397	0.00385	0.00311	0.0112915	0.0223389
	-9.18	-0.0109253	0.0114746	0.0320435	0.0133667	0.0115356	0.0299072	0.00458	-0.00696				-9.38	0.0480957	0.0320435	0.0325928	0.0119629	0.0304565	0.00397	0.00385	0.00311	0.019104	0.0223389
	-9.08	0.00238	0.0114746	0.0320435	0.00714	0.0115356	0.0299072	0.00458	-0.00696				-9.28	0.0465088	0.022644	0.0247802	0.0181885	0.0210571	0.00397	0.0139771	0.00238	0.0206909	0.0301514
	-8.98	0.00311	0.00916	0.0320435	0.00482	0.0131226	0.0275879	0.00616	-0.00146				-9.18	0.0441895	0.022644	0.0294189	0.0135498	0.0343628	0.00397	0.00543	0.00702	0.0245972	0.0301514
	-8.88	-0.00311	0.00134	0.0336304	-0.00299	0.013855	0.0197754	-0.000916	-0.00928				-9.08	0.036377	0.0336304	0.0231934	0.0314941	0.0405884	0.00397	-0.00238	0.00702	0.0269165	0.0301514
	-8.78	-0.00311	-0.00574	0.038269	-0.0100708	0.00763	0.0126953	-0.00714	-0.00464				-8.98	0.0527344	0.038269	0.0130618	0.0314941	0.0390015	0.00397	0.00385	-0.000793	0.0191043	0.0301514
	-8.68	-0.0132443	-0.0119629	0.0320435	-0.00848	0.00763	0.0142822	0.000671	-0.0124512				-8.88	0.0465088	0.038269	0.00366	0.0291748	0.0327759	-0.00616	0.0132446	-0.000793	0.019104	0.0223389
	-8.58	-0.0203247	-0.000244	0.0304565	-0.0108032	-0.000183	0.0142822	-0.00946	-0.0186768				-8.78	0.0386963	0.0304565	0.0114745	0.0197754	0.0327759	-0.00385	0.00226	-6.11e-05	0.0198363	0.0340576
	-8.48	-0.0132446	-0.010376	0.0164185	-0.0162964	-0.000183	0.00415	-0.0188599	-0.0147705				-8.68	0.0386963	0.0304565	0.0114746	0.0220947	0.0444946	-0.00153	-0.00397	0.0148315	0.0308228	0.0340576
	-8.38	-0.0226436	-0.0314941	0.0164185	-0.0178833	-0.000183	0.00647	-0.0188599	-0.0147705				-8.58	0.0386963	0.0429077	0.0114751	0.0432129	0.0444946	0.00787	-0.00165	0.00311	0.0191045	0.0340576
	-8.28	-0.022644	-0.0314941	0.0164185	-0.0241089	-0.0119014	0.00647	-0.0188594	-0.00928				-8.48	0.0465088	0.0460815	0.0114746	0.0314946	0.0327763	-0.00384	0.0171509	0.000793	0.019104	0.0223393
	-8.18	-0.0148315	-0.0432129	0.0047	-0.0358276	-0.0119019	-0.00684	-0.0204468	-0.0303955				-8.38	0.0332031	0.0343628	0.00989	0.0314941	0.0327759	-0.00616	-0.00397	0.00311	0.0285034	0.0223389
	-8.08	-0.0242307	-0.0432129	0.0125122	-0.0264282	-0.0142212	-0.0130615	-0.0266724	-0.0303955				-8.28	0.0269775	0.0343628	0.00366	0.0291748	0.0304565	-0.00775	-0.00397	0.00311	0.019104	0.0340576
	-7.98	-0.0327759	-0.0330811	0.0125122	-0.0358276	-0.0314331	-0.0130615	-0.0289917	-0.0202637				-8.18	0.0386963	0.0343628	0.0114746	0.0275879	0.0210571	-0.00775	0.00385	0.000793	0.0175171	0.0340576
	-7.88	-0.0421753	-0.0471191	0.00238	-0.0436401	-0.0197144	-0.020874	-0.0383911	-0.0343018				-8.08	0.0386963	0.039856	0.00366	0.026001	0.0288696	-0.00775	0.00385	-0.00861	0.00348	0.0418701
	-7.78	-0.0421748	-0.0393066	0.0047	-0.0374146	-0.0197144	-0.020874	-0.0383911	-0.0343018				-7.98	0.0386963	0.0304565	0.00366	0.0119632	0.0210574	-0.0171506	0.00226	-0.00861	0.00348	0.0340579
	-7.68	-0.0421753	-0.0393066	0.0047	-0.0436401	-0.0314331	-0.020874	-0.0383911	-0.0264893				-7.88	0.0285645	0.022644	0.00366	0.0119629	0.0327759	-0.0116577	-6.1e-05	-0.0101929	0.00348	0.0441895
	-7.58	-0.0444946	-0.0510254	-0.00702	-0.0553589	-0.0314331	-0.0325928	-0.0383911	-0.038208				-7.78	0.019165	0.0343628	0.0153809	0.0236816	0.0327759	-0.0116577	-6.1e-05	-0.0164185	0.00116	0.0379639
	-7.48	-0.0617065	-0.0510254	-0.00702	-0.0553589	-0.0314331	-0.0349121	-0.0383911	-0.0264893				-7.68	0.0269775	0.0343628	0.0130615	0.0213623	0.0327759	-0.0116577	-6.1e-05	-0.0047	-0.00824	0.043457
	-7.38	-0.0617065	-0.041626	-0.00702	-0.0576782	-0.0392456	-0.036499	-0.0477905	-0.0264893				-7.58	0.0269775	0.0327759	0.00366	0.0119629	0.0429077	-0.0116577	-6.1e-05	-0.0047	-0.000427	0.0340576
	-7.28	-0.0734248	-0.0588379	-0.00702	-0.0631714	-0.0392456	-0.0458984	-0.0540161	-0.0366211				-7.48	0.0269775	0.0265503	0.0137939	0.0119629	0.0366821	-0.00616	0.00543	-0.0047	-0.000427	0.0340576
	-7.18	-0.0671997	-0.0604248	-0.00702	-0.0631714	-0.0509644	-0.052124	-0.0657349	-0.038208				-7.38	0.0371094	0.0265503	0.00916	0.0119629	0.0444946	-0.00385	-0.00397	-0.00311	0.0128784	0.0317383
	-7.08	-0.0734253	-0.0705566	-0.0210571	-0.0670776	-0.0509644	-0.052124	-0.0602417	-0.0515137				-7.28	0.0308838	0.0265503	0.00208	0.0135497	0.0578002	-0.00385	0.00616	-0.0047	0.00348	0.0356445
	-6.98	-0.069519	-0.0705566	-0.0304565	-0.0686646	-0.0509644	-0.0638428	-0.0696411	-0.0577393				-7.18	0.0301514	0.0359497	0.00293	0.0142822	0.0507202	-0.0171509	0.00153	-0.0187378	-0.0105591	0.0285645
	-6.88	-0.0718384	-0.0588379	-0.0320435	-0.0631714	-0.0587769	-0.052124	-0.0657349	-0.0577393				-7.08	0.0136719	0.0288696	-0.000244	0.00964	0.0460815	-0.0217896	-0.00555	-0.0125124	-0.00592	0.0239258
	-6.78	-0.0812378	-0.0666504	-0.0460815	-0.0709839	-0.0587769	-0.0599365	-0.0657349	-0.053833				-6.98	0.00903	0.0219116	-0.000244	0.0158689	0.0499876	-0.00616	-0.0101929	-0.0125122	-0.012146	0.0285642
	-6.68	-0.0835567	-0.0666504	-0.0460815	-0.0733032	-0.0587769	-0.0599365	-0.0657349	-0.053833				-6.88	0.0269775	0.0187378	-0.000244	0.0158691	0.0484009	-0.015564	0.00385	-0.0125122	-0.00433	0.0223389
	-6.58	-0.0773318	-0.0666504	-0.0343628	-0.0748901	-0.0610958	-0.0599365	-0.0758663	-0.0561523				-6.78	0.0253906	0.0187378	-0.00732	0.0275879	0.046814	-0.015564	0.00153	-0.0195921	-0.00983	0.0301514
	-6.48	-0.0789185	-0.0767822	-0.046814	-0.0748901	-0.0626831	-0.0700684	-0.0696411	-0.0639648				-6.68	0.0168457	0.0288696	-0.00415	0.0220947	0.0350952	-0.0210571	0.00385	-0.0047	-0.000427	0.0246582
	-6.38	-0.0945431	-0.0627441	-0.0499878	-0.0772095	-0.0603638	-0.0661621	-0.0579224	-0.0577393				-6.58	0.00195	0.0171509	0.00525	0.0314941	0.053894	-0.00543	-0.00165	-0.0047	0.00897	0.0457764
	-6.28	-0.0734257	-0.0650635	-0.0499878	-0.0748901	-0.0603634	-0.0755615	-0.0618283	-0.0499268				-6.48	0.0168457	0.0265503	-0.0158687	0.0432129	0.0444946	-0.0116577	0.00775	-0.016418	-0.0121455	0.043457
	-6.18	-0.0835568	-0.0721436	-0.0593872	-0.0787964	-0.0493774	-0.0849609	-0.0618286	-0.0593262				-6.38	0.00745	0.0320435	-0.00806	0.0314941	0.0327759	-0.0139771	0.00775	-0.0164185	-0.012146	0.0301514
	-6.08	-0.0929565	-0.0627441	-0.0515747	-0.0787964	-0.0509641	-0.0755615	-0.0712277	-0.0499268				-6.28	-0.00427	0.022644	-0.00574	0.0377197	0.031189	-0.0233765	-0.00397	-0.0140992	-0.0114137	0.0301514
	-5.98	-0.0929565	-0.0721436	-0.0656128	-0.0764771	-0.0431519	-0.083374	-0.0657349	-0.0460205				-6.18	-0.00586	0.0210571	0.0153809	0.0338135	0.0350952	-0.0132446	-0.00555	-0.00702	-0.00665	0.0308838
	-5.88	-0.0929565	-0.0783691	-0.0656128	-0.0827026	-0.0431519	-0.083374	-0.0657349	-0.0460205				-6.08	-0.00977	0.0148315	0.0153809	0.0432129	0.0444946	-0.00385	0.00226	-0.0164185	0.0097	0.0457764
	-5.78	-0.0796509	-0.0783691	-0.0562134	-0.085022	-0.0431519	-0.0638428	-0.0680542	-0.0397949				-5.98	0.00903	0.0265503	0.0153809	0.0549316	0.053894	-0.00385	0.0171509	-0.00861	0.00348	0.0457764
	-5.68	-0.0851438	-0.0783691	-0.0656128	-0.0866089	-0.0392456	-0.0638428	-0.0758667	-0.0460205				-5.88	-0.000366	0.0265503	0.00366	0.0549316	0.0444946	-0.00616	0.00775	-0.0203243	-0.0105586	0.043457
	-5.58	-0.0773315	-0.0689697	-0.0562134	-0.0866089	-0.045471	-0.0622559	-0.0735472	-0.0467529				-5.78	-0.000366	0.024231	0.00525	0.0432133	0.0327763	-0.0155635	0.00775	-0.0203248	-0.0183716	0.0223393
	-5.48	-0.0656128	-0.0767822	-0.0617065	-0.0983276	-0.0470581	-0.0560303	-0.0751343	-0.0616455				-5.68	-0.0136719	0.00311	0.0177002	0.0526123	0.0460815	-0.0139771	0.00775	-0.00861	-0.00433	0.0356445
	-5.38	-0.0750119	-0.0744629	-0.0617065	-0.0866089	-0.0470581	-0.0560303	-0.0813599	-0.0499268				-5.58	-0.0183105	0.0109253	0.0114746	0.0588379	0.0523071	6.1e-05	0.0171509	-0.00861	-0.00592	0.0402832
	-5.28	-0.0734253	-0.0744629	-0.0632935	-0.0787964	-0.0447385	-0.0576172	-0.0797727	-0.0499268				-5.48	-0.00427	0.0109253	0.0231934	0.0588379	0.0523071	0.0117798	0.0210571	-0.00311	-0.012146	0.0418701
	-5.18	-0.0640259	-0.0705566	-0.0656128	-0.0889282	-0.0509644	-0.0716553	-0.0891724	-0.0577393				-5.38	-0.00427	0.0109253	0.020874	0.0705566	0.0585327	0.0101929	0.0116577	-0.0125122	-0.000427	0.0418701
	-5.08	-0.0867305	-0.072876	-0.0679321	-0.0866089	-0.0532837	-0.0739746	-0.0891724	-0.0499268				-5.28	-0.00427	0.00861	0.00989	0.0705566	0.0499878	0.00165	0.0217896	-0.0101925	-0.00433	0.0512695
	-4.98	-0.0929565	-0.0822754	-0.069519	-0.0803833	-0.0736694	-0.083374	-0.0946655	-0.0499268				-5.18	-0.00659	0.0109253	0.00134	0.0689697	0.0405884	-0.0171509	0.015564	-0.0164185	-0.0199585	0.0324707
	-4.88	-0.0835571	-0.0893555	-0.0844116	-0.102234	-0.0829468	-0.0888672	-0.0993042	-0.0515137				-5.08	-0.0253906	0.00153	-0.00647	0.0721436	0.0249634	-0.0249634	0.00616	-0.0265504	-0.0183716	0.0262451
	-4.78	-0.104675	-0.10022	-0.0952759	-0.10614	-0.0822143	-0.0935059	-0.0907592	-0.0584717				-4.98	-0.0214844	0.00153	0.00207	0.064331	0.0327758	-0.0178834	0.00775	-0.0226443	-0.0121462	0.027832
	-4.68	-0.112488	-0.101807	-0.0991821	-0.102234	-0.0916138	-0.0966797	-0.108704	-0.0616455				-4.88	-0.026123	-0.00311	0.00916	0.0705566	0.0405884	-0.00385	0.0210571	-0.0437618	-0.0254512	0.0317383
	-4.58	-0.124206	-0.115845	-0.108582	-0.108459	-0.0900266	-0.114624	-0.116516	-0.0616455				-4.78	-0.0144043	0.00311	0.0114746	0.0666508	0.0132451	-0.0155635	0.0249634	-0.0320435	-0.0339966	-0.0011
	-4.48	-0.114075	-0.130737	-0.116394	-0.125671	-0.0822144	-0.120117	-0.120422	-0.0687256				-4.68	-0.043335	-0.0109253	0.0137939	0.057251	0.0109253	-0.00616	0.0178833	-0.0274048	-0.0488892	0.0106201
	-4.38	-0.118713	-0.115112	-0.1297	-0.13739	-0.0704956	-0.110718	-0.108704	-0.0889893				-4.58	-0.0355225	-0.0203247	0.0310059	0.0533447	-0.00397	-0.00153	0.015564	-0.0281371	-0.0316772	0.00354
	-4.28	-0.124206	-0.121338	-0.135925	-0.119446	-0.068908	-0.110718	-0.107116	-0.0772705				-4.48	-0.0292969	-0.0258179	0.0325935	0.0604249	0.0116578	0.0140992	0.0100708	-0.0562127	-0.0206902	0.00281
	-4.18	-0.114075	-0.139282	-0.134338	-0.145935	-0.0720825	-0.12085	-0.111877	-0.0780029				-4.38	-0.0339355	-0.0180054	0.0372324	0.0526123	-0.00702	0.00946	0.0171509	-0.0726919	-0.0371695	-0.00342
	-4.08	-0.129699	-0.150269	-0.137512	-0.164001	-0.0509644	-0.153687	-0.0969849	-0.0905762				-4.28	-0.0550537	-0.0421753	0.0294197	0.0588388	-0.0180044	0.00165	0.0171509	-0.0805046	-0.0449821	-0.0307608
	-3.98	-0.130432	-0.143188	-0.118713	-0.147522	-0.0626831	-0.153687	-0.102478	-0.0577393				-4.18	-0.0863037	-0.039856	0.0146484	0.057251	-0.0219116	0.00238	0.0100708	-0.0874634	-0.0574341	-0.0612793
	-3.88	-0.112487	-0.1698	-0.145325	-0.174133	-0.0728149	-0.168579	-0.101624	-0.0671387				-4.08	-0.109741	-0.0320435	0.0177007	0.0526123	-0.0375366	-0.00616	-6.1e-05	-0.078918	-0.0496211	-0.0987549
	-3.78	-0.134337	-0.19165	-0.147644	-0.159241	-0.0861201	-0.159912	-0.0891719	-0.0678711				-3.98	-0.112061	-0.0460815	0.0130623	0.0588384	-0.0297236	-0.0155635	-0.00238	-0.0687859	-0.0433953	-0.118286
	-3.68	-0.139831	-0.182251	-0.135925	-0.156921	-0.107239	-0.144287	-0.110291	-0.0593262				-3.88	-0.0957031	-0.0297241	-0.00574	0.072876	-0.0281372	-0.0132446	0.00385	-0.0789174	-0.0426625	-0.108887
	-3.58	-0.116394	-0.203369	-0.15387	-0.16864	-0.11737	-0.173218	-0.114929	-0.0600586				-3.78	-0.0847168	-0.038269	-0.00964	0.0705577	-0.0641468	-0.0155629	0.0116577	-0.0789181	-0.0394894	-0.115966
	-3.48	-0.121887	-0.189331	-0.15155	-0.164734	-0.101746	-0.157593	-0.108704	-0.0554199				-3.68	-0.0933838	-0.0593872	-0.0142822	0.0689697	-0.0765991	-0.0233765	-0.0133667	-0.0828247	-0.0394897	-0.0792236
	-3.38	-0.103088	-0.16272	-0.1297	-0.143616	-0.0971069	-0.112305	-0.114197	-0.0522461				-3.58	-0.0863037	-0.0515747	-0.00574	0.0549316	-0.0844116	-0.0116577	-0.0117798	-0.0922235	-0.0394892	-0.0479736
	-3.28	-0.10858	-0.16748	-0.123474	-0.154602	-0.0673217	-0.106812	-0.107117	-0.0726318				-3.48	-0.0925293	-0.0687866	0.00525	0.066651	-0.0961298	-0.00775	-0.0117798	-0.0656123	-0.0473018	-0.032348
	-3.18	-0.103942	-0.139282	-0.103088	-0.113953	-0.0744019	-0.0856934	-0.122742	-0.0389404				-3.38	-0.101929	-0.071106	0.00134	0.0721436	-0.114075	-0.015564	-0.0101929	-0.0789176	-0.0512076	0.00513
	-3.08	-0.112486	-0.140869	-0.118713	-0.0944214	-0.0877063	-0.122437	-0.133727	-0.0499268				-3.28	-0.0925293	-0.0515747	-0.00183	0.0682382	-0.113341	-0.0116568	-6.1e-05	-0.0671991	-0.0379022	0.0083
	-2.98	-0.0578003	-0.156494	-0.121887	-0.0999146	-0.0994263	-0.12793	-0.133728	-0.0437012				-3.18	-0.0941162	-0.0499878	0.0153809	0.0783691	-0.0906372	0.0195923	-0.00397	-0.0734253	-0.0332642	0.00439
	-2.88	0.00311	-0.179932	-0.132019	-0.0967407	-0.0751953	-0.144287	-0.0993042	-0.0397949				-3.08	-0.05896	-0.0336304	-0.012693	0.0845947	-0.0765991	0.0391235	-0.00165	-0.0945411	-0.0496193	-0.00269
	-2.78	0.0273461	-0.158813	-0.106995	-0.0491333	-0.0603634	-0.131836	-0.0673214	0.00867				-2.98	-0.05896	-0.00702	-0.0502897	0.0659203	-0.139829	0.0625634	0.015564	-0.13519	-0.137936	-0.0174537
	-2.68	0.204707	-0.112793	-0.0906372	0.031311	-0.121277	-0.067749	-0.086853	0.0672607				-2.88	-0.0925293	-0.0109253	-0.0549325	0.06427	-0.143005	0.0352173	0.00934	-0.120301	-0.163697	-0.097229
	-2.58	0.0929458	-0.134644	-0.136719	0.0680542	-0.079107	-0.0771484	-0.0665337	0.0360107				-2.78	-0.146484	-0.0391235	0.185707	0.116698	-0.187501	-0.0131845	-0.0633545	0.176551	0.180824	-0.212037
	-2.48	-0.172668	-0.0479126	0.086731	0.0501099	-0.136902	0.103333	-0.0829468	0.0485229				-2.68	-0.191772	-0.0507813	0.00134	-0.0114746	0.15155	-0.0233765	-0.175842	0.0491943	0.190186	0.145813
	-2.38	-0.0711136	-0.088501	-0.204651	-0.549866	-0.187683	-0.0724487	-0.0603027	-0.138184				-2.58	0.161377	0.103943	-0.0377235	-0.0466309	0.145264	0.031311	0.201538	0.0039	0.0909996	0.169983
	-2.28	-0.0281402	-0.20105	-0.258606	-0.270203	-0.0525589	-0.186523	-0.0595169	-0.160889				-2.48	0.161377	-0.0656128	-0.0822774	0.0385704	0.104671	0.0422935	0.210083	-0.0359517	0.0558451	0.119259
	-2.18	0.0234948	-0.026062	-0.0632935	-0.160095	-0.0189819	0.0166016	-0.0501099	0.0523682				-2.38	0.0496826	-0.0265503	-0.0502354	-0.0286865	0.155457	0.00787	0.0929565	-0.0367466	0.0316128	0.083252
	-2.08	0.00311	-0.109619	-0.0437622	-0.0983276	-0.0337561	0.0533447	-0.0625647	0.0219116				-2.28	0.00745	-0.000793	-0.0220981	0.0635341	0.106198	-0.0202671	0.0491333	-0.108585	0.0105557	0.0989345
	-1.98	0.0101929	-0.10022	-0.0366821	-0.0748901	-0.0689087	-0.0505371	-0.0501099	-0.0186768				-2.18	0.0332642	0.0257568	0.0341187	0.103394	0.0499878	-0.0335083	0.0632324	-0.214111	-0.0199585	0.0301514
	-1.88	-0.0710429	-0.101807	-0.0750122	-0.0576782	-0.12207	-0.144287	-0.0297852	-0.0756836				-2.08	0.052002	0.0805054	-0.0127542	0.167419	-0.0383301	-0.0280762	0.0499878	-0.359434	-0.0918558	0.000427
	-1.78	-0.00702	-0.13855	-0.100769	-0.0389404	-0.16107	-0.287292	-0.0446147	-0.138977				-1.98	0.0910034	0.128113	0.0482172	0.153322	-0.198484	-0.0460794	0.0405273	-0.356263	-0.0605475	-0.0495584
	-1.68	0.0242293	-0.154114	-0.126526	0.00562	-0.185303	-0.406006	-0.0953979	-0.229614				-1.88	0.104309	0.142151	0.0153801	0.228394	-0.22345	-0.0217896	0.00458	-0.22345	-0.0433967	-0.0948486
	-1.58	-0.0132443	-0.0806885	-0.198425	0.0321655	-0.129091	-0.452881	-0.12433	-0.280396				-1.78	0.130127	0.145325	0.029418	0.211181	-0.150819	-0.00385	0.0171509	-0.0531626	0.0933218	-0.0854499
	-1.48	-0.0203247	-0.0252075	-0.173401	0.0696411	-0.0470581	-0.342712	-0.17511	-0.243652				-1.68	0.157471	0.114075	0.0716553	0.268188	-0.0359497	0.0250854	0.0484009	0.00861	0.0988159	-0.00659
	-1.38	0.0101947	-0.0393066	-0.243713	0.0930786	0.0912476	-0.226318	-0.179016	-0.210083				-1.58	0.124634	0.132019	0.048953	0.297119	0.00543	0.0570679	0.0569458	0.0288724	0.0761136	0.0161133
	-1.28	0.0460851	-0.0627441	-0.257019	0.100891	0.339662	-0.227905	-0.190733	-0.229614				-1.48	0.130859	0.134338	0.0521272	0.271365	0.019473	0.0469388	0.0585327	0.143741	0.0698885	0.00122
	-1.18	0.0773342	-0.0783691	-0.274963	0.124329	0.312317	-0.204468	-0.204041	-0.202271				-1.38	0.118408	0.0952759	-0.101801	0.269775	0.0164185	0.0680542	0.0288696	0.0968681	-0.0105538	0.0145264
	-1.08	0.174194	-0.0252686	-0.275757	0.11261	0.127139	-0.195862	-0.215757	-0.186646				-1.28	0.112915	0.128113	-0.197078	0.207281	-0.0593819	0.0101982	0.0827637	-0.129695	-0.151973	0.0122123
	-0.98	-0.0945435	-0.0393066	-0.274963	0.0595093	-0.108032	-0.198975	-0.169678	-0.160889				-1.18	0.0754395	0.0047	-0.1026	-0.00909	-0.415649	-0.126465	0.053833	0.055481	0.0714722	-0.110474
	-0.880001	-0.189869	-0.0744629	-0.267212	-0.0397339	-0.411133	-0.200562	-0.257141	-0.12262				-1.08	-0.0214233	-0.137512	-0.119003	-0.0161743	-0.121887	-0.116333	-0.192993	0.157791	-0.0863492	-0.106567
	-0.780003	-1.20152	-0.19635	-0.41095	-0.114746	-0.191578	-0.345886	-0.224353	-0.260864				-0.98	0.0637207	0.0476685	0.74433	0.114334	0.0687411	-0.15776	-0.0321045	6.56409	-0.570672	-0.126083
	-0.68	-1.93795	0.173157	-0.243774	0.102417	-0.148621	-0.166992	-1.26495	-0.118713				-0.879997	-0.380859*	0.271057*	4.55947*	1.60571*	7.97571*	0.490662*	0.266357*	18.2542*	2.82491*	0.276245*
	-0.580002	6.22151	7.02319	2.34064	13.1579	3.40952	0.56897	-0.934963	-1.39758				-0.779999	-1.56287*	10.093*	12.783*	5.76308*	10.1237*	5.42537*	5.26166*	40.7879*	59.7125*	26.3852*
	-0.48	8.51874*	3.74353*	6.26331*	11.0525*	15.4357*	6.12054*	35.1483*	1.71808*				-0.679996	-8.87463*	4.87573*	20.9161*	11.4456*	12.4319*	20.0774*	9.72882*	61.8593*	99.9566*	134.854*
	-0.380001	10.4825*	2.33258*	7.5625*	12.9798*	21.642*	21.7369*	52.5616*	59.222*				-0.579998	5.93243*	2.20624*	23.1112*	19.7213*	22.8468*	30.461*	22.7046*	67.3044*	120.878*	205.02*
	-0.280003	13.2173*	7.68958*	11.9813*	20.879*	23.6018*	32.1557*	61.3098*	91.8946*				-0.48	9.70667*	10.3132*	19.9404*	21.4093*	22.6965*	34.0115*	37.3828*	54.0063*	123.577*	240.552*
	-0.18	-0.628732*	5.4646*	11.2797*	16.6048*	21.4866*	35.0627*	63.6296*	106.816*				-0.379997	14.3035*	8.19141*	8.78273*	17.2354*	12.6179*	30.3649*	40.2*	33.6517*	70.5692*	234.086*
	-0.0800018	0.968334*	-0.254883*	4.64923*	5.30481*	6.6914*	30.7057*	25.5118*	108.074*				-0.279999	22.334*	1.92346*	0.365753*	9.58321*	12.9157*	14.2588*	31.5742*	11.1168*	33.607*	129.245*
	0.0200005	2.57892*	6.638*	4.90625*	9.2915*	2.19672*	13.5182*	9.45538*	50.7688*				-0.179996	0.666077	9.74451*	-1.14087	0.842407	0.891357	3.8938	22.1382*	4.61407	16.8332	59.1223*
	0.119999	3.69602	0.612244	1.10236	0.906372	1.93414	3.70807	4.10687	18.1665				-0.079998	0.339478	-0.864075	-1.4441	-0.931763	-1.12036	0.589905	6.039	2.81786	9.9229	29.5317*
	0.219997	4.75775	1.92474	2.14063	1.17041	2.57554	1.8783	2.68729	7.15784				0.0200005	-0.243347	-1.73285	-1.55889	-1.21235	-1.34938	-0.42506	1.86633	2.9007	7.91981	18.4129
	0.32	5.2781	3.28723	3.14923	2.29932	3.27094	1.95337	2.61786	3.24384				0.120003	-0.81134	-1.53131	-1.58621	-1.09351	-1.12897	-0.603821	0.729614	3.12887	7.66989	15.2919
	0.419998	5.74057	4.43335	4.17188	3.42902	3.83022	2.47131	2.77095	2.26416				0.220001	-0.769897	-1.33124	-1.35416	-1.21536	-1.09146	-0.726533	0.624146	3.81796	8.69955	15.2114
	0.52	6.17267	5.06696	4.87109	4.25323	4.18964	2.81976	3.1358	2.3938				0.320004	-0.77301	-1.3797	-1.14868	-0.913025	-0.800781	-0.321777	0.621826	4.35938	9.45349	16.6411
	0.619999	6.43284	5.51691	5.28204	4.61804	4.67407	3.40021	3.61005	2.98132				0.420002	-0.470642	-0.950806	-1.0768	-0.840393	-0.610962	-0.103088	1.25775	4.93199	10.3918	17.934
	0.719997	6.65623	6.03339	5.61566	5.13214	4.99509	3.74713	4.00144	3.56964				0.52	-0.300354	-0.84375	-0.947891	-0.619284	-0.422689	0.253153	1.54993	5.37968	11.173	19.2505
	0.82	6.89763	6.32086	5.84454	5.42511	5.13422	4.16193	4.16083	3.90558				0.620003	-0.123779	-0.746887	-0.834613	-0.7724	-0.291443	0.298523	2.0351	5.76951	12.0652	20.3059
	0.919998	7.13518	6.67712	6.04376	5.61572	5.39433	4.36273	4.44359	4.23132				0.720001	-0.158203	-0.697693	-0.825265	-0.455218	-0.0500669	0.499249	2.08429	5.99609	12.3988	21.4919
	1.02	7.34534	6.98486	6.39923	5.85632	5.60687	4.60956	4.79053	4.59692				0.820004	0.0168457	-0.485168	-0.81665	-0.500549	-0.0852051	0.53833	2.52649	6.29376	12.7871	22.1989
	1.12	7.48437	7.25525	6.60394	6.10248	5.88342	4.7807	5.07178	4.87823				0.920002	-0.012085	-0.518738	-0.872137	-0.503662	-0.143005	0.653992	2.64526	6.46948	13.1464	22.6934
	1.22	7.58904	7.47784	6.85156	6.33215	6.07323	4.97992	5.26867	5.08441				1.02	-0.00427	-0.565613	-0.916632	-0.549017	-0.229742	0.595331	2.76715	6.65386	13.4996	23.1676
	1.32	7.70159	7.63495	7.01953	6.51654	6.20917	5.11041	5.40302	5.36572				1.12	-0.0159912	-0.602356	-0.900213	-0.5802	-0.2547	0.639893	2.77258	6.84686	13.8371	23.5349
	1.42	7.77343	7.68646	7.11481	6.62433	6.3186	5.19629	5.49676	5.55316				1.22	-0.00507	-0.622681	-0.828375	-0.529425	-0.183599	0.696955	2.91711	7.03979	14.1425	23.9028
	1.52	7.90546	7.75836	7.16724	6.68994	6.41309	5.30573	5.61084	5.68054				1.32	-0.019104	-0.564087	-0.801819	-0.511475	-0.078186	0.742249	3.06714	7.21173	14.2972	24.1856
	1.62	8.01721	7.84509	7.23828	6.76343	6.53729	5.43304	5.76788	5.8407				1.42	0.0245972	-0.491455	-0.746343	-0.482544	-0.0281372	0.818054	3.20068	7.34606	14.4379	24.3169
	1.72	8.0672	7.95288	7.36798	6.87274	6.64123	5.55493	5.9038	6.00397				1.52	0.0917969	-0.477356	-0.719791	-0.447392	0.0382643	0.900081	3.30383	7.46093	14.6269	24.527
	1.82	8.125	8.06146	7.44141	6.979	6.70526	5.64789	5.98816	6.10089				1.62	0.161377	-0.456238	-0.679935	-0.390381	0.0773315	0.983643	3.42102	7.59295	14.8035	24.5919
	1.92	8.19061	8.13098	7.47815	7.05792	6.77404	5.71191	6.07959	6.19696				1.72	0.169189	-0.418762	-0.697145	-0.329472	0.143673	1.04144	3.52887	7.68591	14.8636	24.7255
	2.02	8.24921	8.2146	7.53284	7.11963	6.84979	5.78461	6.16241	6.23914				1.82	0.220703	-0.393005	-0.671326	-0.318481	0.134338	1.06805	3.64209	7.76172	15.0098	24.8309
	2.12	8.27344	8.31226	7.61487	7.19696	6.90765	5.86353	6.21161	6.32507				1.92	0.226196	-0.387512	-0.711183	-0.318481	0.167175	1.0954	3.69525	7.79376	15.1238	24.9185
	2.22	8.33673	8.38727	7.68671	7.22198	6.91699	5.93848	6.24127	6.38678				2.02	0.243408	-0.371094	-0.718995	-0.330201	0.147643	1.11645	3.73901	7.84064	15.2332	24.9895
	2.32	8.33356	8.41455	7.70624	7.23444	6.96857	5.9541	6.27179	6.4032				2.12	0.239502	-0.389099	-0.718995	-0.318481	0.139832	1.14227	3.77338	7.91486	15.2972	25.0481
	2.42	8.37811	8.47473	7.79218	7.28448	6.95135	5.98462	6.27801	6.45947				2.22	0.243408	-0.413269	-0.726014	-0.331788	0.134337	1.1524	3.81793	7.98285	15.3285	25.0903
	2.52	8.38824	8.5083	7.82422	7.30634	6.96307	6.0072	6.29205	6.4696				2.32	0.228516	-0.41095	-0.720581	-0.3302	0.157776	1.16571	3.84918	8.04999	15.3839	25.0794
	2.62	8.39142	8.55054	7.8797	7.32434	7.00372	6.01819	6.31708	6.49463				2.42	0.231689	-0.391418	-0.693238	-0.321655	0.202271	1.19147	3.87811	8.1297	15.4308	25.1207
	2.72	8.41327	8.58252	7.94531	7.38605	7.04358	6.05176	6.3233	6.52582				2.52	0.228516	-0.371887	-0.686952	-0.291139	0.228087	1.23834	3.91632	8.20392	15.5043	25.1926
	2.82	8.42499	8.5896	7.94611	7.4118	7.05841	6.07837	6.37177	6.55554				2.62	0.249634	-0.336731	-0.671388	-0.248169	0.272644	1.27277	3.96246	8.25464	15.5597	25.2075
	2.92	8.45856	8.60211	7.97968	7.43524	7.06622	6.11035	6.38269	6.54932				2.72	0.282471	-0.303894	-0.66272	-0.224	0.295226	1.31329	3.99762	8.26874	15.5988	25.1879
	3.02	8.51251	8.61304	8.02655	7.46649	7.09821	6.12207	6.39752	6.5415				2.82	0.296509	-0.28363	-0.6698	-0.210693	0.299988	1.32977	4.04443	8.3172	15.6433	25.1536
	3.12	8.52814	8.62939	8.04218	7.48993	7.12091	6.15723	6.42877	6.54144				2.92	0.298828	-0.256287	-0.678345	-0.181763	0.333557	1.36334	4.06793	8.36639	15.6511	25.1325
	3.22	8.55237	8.64038	8.07343	7.51337	7.10919	6.20178	6.42413	6.55005				3.02	0.323853	-0.233582	-0.679932	-0.173218	0.350769	1.35712	4.11713	8.41876	15.6707	25.0911
	3.32	8.57343	8.63727	8.07501	7.52667	7.11932	6.20569	6.43817	6.54303				3.12	0.327759	-0.236755	-0.673706	-0.159912	0.359314	1.35944	4.12494	8.44061	15.6887	25.0801
	3.42	8.61176	8.67944	8.09686	7.55243	7.15839	6.22681	6.44281	6.54773				3.22	0.317627	-0.236755	-0.666625	-0.150513	0.366394	1.38519	4.14606	8.45545	15.7238	25.07
	3.52	8.63831	8.70361	8.09686	7.57819	7.16388	6.23224	6.45538	6.55396				3.32	0.318359	-0.233582	-0.668213	-0.163818	0.374939	1.4079	4.15228	8.46954	15.7292	25.0637
	3.62	8.68048	8.7146	8.1297	7.6181	7.17328	6.25183	6.47333	6.55243				3.42	0.310547	-0.239075	-0.676024	-0.157593	0.374207	1.4024	4.18744	8.48749	15.7355	25.0591
	3.72	8.71796	8.74976	8.12189	7.65167	7.19202	6.25879	6.49286	6.54382				3.52	0.309814	-0.236755	-0.668213	-0.150512	0.380433	1.39618	4.19916	8.51483	15.7628	25.0599
	3.82	8.74689	8.7677	8.14764	7.67981	7.185	6.26038	6.50458	6.57275				3.62	0.298096	-0.24762	-0.665893	-0.14978	0.398376	1.42194	4.19843	8.54218	15.7785	25.0707
	3.92	8.75702	8.79352	8.15314	7.71185	7.22089	6.28381	6.53192	6.56885				3.72	0.30896	-0.248474	-0.657227	-0.14038	0.40619	1.43366	4.2265	8.57422	15.7957	25.0661
	4.02	8.77887	8.83179	8.20001	7.72821	7.22479	6.30957	6.53192	6.59302				3.82	0.312134	-0.248474	-0.657288	-0.138794	0.426575	1.4704	4.22101	8.6015	15.8027	25.0778
	4.12	8.77814	8.84973	8.19843	7.72198	7.242	6.30334	6.53033	6.60632				3.92	0.319946	-0.233582	-0.645507	-0.128662	0.453064	1.48517	4.25153	8.64301	15.8129	25.0997
	4.22	8.76801	8.85364	8.19684	7.73834	7.21307	6.30957	6.5257	6.60632				4.02	0.322266	-0.225037	-0.63855	-0.134887	0.470277	1.51105	4.26166	8.67499	15.8433	25.0521
	4.32	8.7547	8.84741	8.18439	7.74542	7.22406	6.30103	6.53973	6.5907				4.12	0.327026	-0.227356	-0.625244	-0.12085	0.483582	1.53522	4.28119	8.69843	15.8668	25.0669
	4.42	8.7594	8.84119	8.18756	7.75714	7.24432	6.30493	6.54913	6.59619				4.22	0.32074	-0.22345	-0.625244	-0.120117	0.513977	1.55316	4.31403	8.74689	15.8856	25.059
	4.52	8.74457	8.84583	8.18909	7.76105	7.24982	6.30804	6.53815	6.61725				4.32	0.333984	-0.214905	-0.623657	-0.0974121	0.52655	1.57819	4.33429	8.76251	15.8715	25.0817
	4.62	8.73126	8.85754	8.20551	7.74542	7.25214	6.31506	6.53192	6.62195				4.42	0.342651	-0.190613	-0.611206	-0.0997314	0.552307	1.59308	4.38593	8.77496	15.8808	25.0583
	4.72	8.71796	8.83569	8.17737	7.73993	7.2514	6.29712	6.52179	6.60864				4.52	0.331665	-0.196838	-0.613525	-0.0895996	0.564026	1.61407	4.39996	8.78827	15.9175	25.0536
	4.82	8.71564	8.83179	8.17816	7.74701	7.25604	6.2854	6.53583	6.61572				4.62	0.34729	-0.197693	-0.591675	-0.067749	0.59137	1.6579	4.43036	8.83282	15.9308	25.0505
	4.92	8.71954	8.82007	8.18439	7.7337	7.25372	6.28223	6.52252	6.60242				4.72	0.35199	-0.172668	-0.584595	-0.0450439	0.599182	1.68756	4.47418	8.86871	15.948	25.0278
	5.02	8.72192	8.82397	8.16876	7.72821	7.27948	6.28772	6.53973	6.58057				4.82	0.355103	-0.162537	-0.576782	-0.036499	0.62262	1.69769	4.50775	8.90863	15.9777	25.0411
	5.12	8.71954	8.83099	8.18512	7.73834	7.29279	6.29626	6.54132	6.58679				4.92	0.362915	-0.16095	-0.569824	-0.027832	0.630432	1.73993	4.5351	8.93744	16.0347	25.0724
	5.22	8.73126	8.83728	8.18988	7.7431	7.30451	6.30652	6.52802	6.58679				5.02	0.369995	-0.143738	-0.570556	-0.0224609	0.646057	1.7735	4.57025	8.95392	16.0504	25.0598
	5.32	8.732	8.83569	8.18671	7.74542	7.32794	6.29633	6.54755	6.57898				5.12	0.387085	-0.12738	-0.540894	-0.0255127	0.67572	1.77972	4.60382	8.97968	16.0715	25.084
	5.42	8.73676	8.85754	8.20392	7.75323	7.34039	6.31665	6.56159	6.61804				5.22	0.404297	-0.123474	-0.532226	-0.00916	0.704651	1.80707	4.63043	8.99921	16.1105	25.088
	5.52	8.73907	8.84351	8.19843	7.73834	7.35529	6.32751	6.56085	6.60864				5.32	0.423828	-0.114075	-0.546387	-0.00598	0.706238	1.81805	4.68585	9.01324	16.1386	25.0958
	5.62	8.72736	8.84351	8.21021	7.75092	7.35138	6.33386	6.54987	6.61182				5.42	0.434814	-0.100769	-0.541626	-0.0107422	0.714783	1.81647	4.70856	9.04144	16.1902	25.1005
	5.72	8.72577	8.8302	8.21332	7.73761	7.35297	6.33539	6.539	6.61572				5.52	0.431641	-0.103943	-0.535399	0.00574	0.734375	1.836	4.7265	9.05548	16.2043	25.1286
	5.82	8.71173	8.81152	8.20392	7.7431	7.367	6.32837	6.54596	6.60791				5.62	0.442627	-0.0929565	-0.533813	0.0236816	0.755432	1.8454	4.75775	9.07892	16.2215	25.1606
	5.92	8.72192	8.80914	8.20233	7.74542	7.37012	6.33459	6.55145	6.62195				5.72	0.451172	-0.0859375	-0.536986	0.0314951	0.75702	1.85553	4.79681	9.107	16.2558	25.1935
	6.02	8.72113	8.80676	8.19843	7.74615	7.39362	6.3291	6.56317	6.62817				5.82	0.462158	-0.0734253	-0.526001	0.0220947	0.753845	1.86566	4.81403	9.15546	16.2785	25.2122
	6.12	8.73908	8.81616	8.21954	7.74933	7.38654	6.34009	6.55927	6.63757				5.92	0.458984	-0.0765991	-0.527587	0.0330811	0.772644	1.88446	4.82489	9.16718	16.298	25.2325
	6.22	8.74689	8.81384	8.2149	7.7431	7.39667	6.33618	6.57648	6.64075				6.02	0.459839	-0.0656128	-0.523681	0.0314951	0.773377	1.87506	4.85468	9.19379	16.3019	25.252
	6.32	8.73908	8.82629	8.20782	7.74384	7.40997	6.34082	6.56549	6.65161				6.12	0.466797	-0.0750122	-0.507324	0.0330811	0.796082	1.87506	4.87335	9.2359	16.3378	25.295
	6.42	8.74219	8.82007	8.19843	7.74152	7.40607	6.3479	6.56085	6.6571				6.22	0.476196	-0.0656128	-0.515868	0.0400391	0.804626	1.88678	4.88434	9.25702	16.3488	25.3372
	6.52	8.75	8.82166	8.1922	7.7298	7.41071	6.34711	6.5733	6.64929				6.32	0.47229	-0.0547485	-0.51355	0.0408936	0.814026	1.89301	4.88507	9.26715	16.3589	25.3677
	6.62	8.74689	8.81537	8.18512	7.73834	7.41077	6.36035	6.57642	6.66333				6.42	0.484802	-0.0476685	-0.510375	0.0314941	0.821838	1.89459	4.88666	9.30158	16.3621	25.4028
	6.72	8.7453	8.82318	8.17188	7.74622	7.40296	6.35724	6.57648	6.66962				6.52	0.481689	-0.0453491	-0.51355	0.0354013	0.806214	1.91181	4.914	9.32965	16.3847	25.452
	6.82	8.7453	8.81616	8.16327	7.73212	7.39984	6.35413	6.57721	6.67114				6.62	0.480103	-0.0421753	-0.502563	0.0455322	0.816345	1.92816	4.89996	9.35236	16.4152	25.4911
	6.92	8.75311	8.79895	8.16095	7.74152	7.39118	6.35413	6.5733	6.6626				6.72	0.482422	-0.0336304	-0.494018	0.0565186	0.829651	1.94928	4.92645	9.3703	16.4511	25.5427
	7.02	8.75159	8.79504	8.14996	7.71881	7.40997	6.34863	6.58112	6.65942				6.82	0.493408	-0.022644	-0.481445	0.0627441	0.845276	1.95709	4.94061	9.39142	16.4769	25.5575
	7.12	8.73749	8.81458	8.15704	7.72748	7.39746	6.36035	6.5835	6.67114				6.92	0.490234	-0.0140991	-0.466674	0.0549316	0.856262	1.9704	4.9671	9.41718	16.4996	25.6021
	7.22	8.73749	8.80524	8.13831	7.7337	7.38886	6.36896	6.57721	6.69147				7.02	0.501221	-0.00311	-0.454955	0.0728769	0.853089	1.97431	4.96796	9.43353	16.5198	25.6411
	7.32	8.72968	8.78723	8.13202	7.72748	7.38885	6.36584	6.56866	6.69775				7.12	0.499634	0.00311	-0.45105	0.0845947	0.855408	1.97583	4.98273	9.46014	16.5558	25.6645
	7.42	8.74225	8.78882	8.13361	7.72198	7.39826	6.36584	6.5694	6.69067				7.22	0.501953	0.00543	-0.450194	0.0955811	0.873413	2.00006	4.98822	9.48517	16.5871	25.72
	7.52	8.74371	8.78101	8.12421	7.71649	7.40143	6.36426	6.5921	6.70007				7.32	0.511353	0.0171509	-0.435425	0.105713	0.8797	2.00165	5.00854	9.50079	16.605	25.7443
	7.62	8.72968	8.7865	8.13519	7.72589	7.40289	6.36743	6.59674	6.72119				7.42	0.50354	0.0180054	-0.422118	0.121338	0.890564	2.0274	5.01874	9.52033	16.6183	25.7802
	7.72	8.72272	8.78802	8.13043	7.74152	7.39826	6.37207	6.59674	6.72351				7.52	0.519165	0.0171509	-0.404906	0.125245	0.887513	2.02741	5.03741	9.53827	16.6652	25.82
	7.82	8.72736	8.78882	8.12189	7.73602	7.38263	6.36584	6.59369	6.71021				7.62	0.523071	0.0304565	-0.401855	0.135376	0.902283	2.03912	5.04059	9.54059	16.6816	25.8403
	7.92	8.71954	8.7771	8.10785	7.7298	7.39826	6.35962	6.58661	6.71106				7.72	0.530884	0.0343628	-0.393188	0.147096	0.914002	2.04926	5.05853	9.56329	16.6965	25.8824
	8.02	8.71796	8.76855	8.10236	7.73297	7.39825	6.36353	6.59052	6.7196				7.82	0.533203	0.038269	-0.384644	0.159668	0.924988	2.07196	5.08038	9.58905	16.7144	25.9044
	8.12	8.72345	8.74585	8.09454	7.72668	7.38654	6.34631	6.58893	6.7196				7.92	0.53479	0.0562744	-0.383057	0.161194	0.932007	2.07819	5.0976	9.59296	16.7371	25.9442
	8.22	8.73749	8.74036	8.08282	7.7337	7.38031	6.34473	6.59442	6.7196				8.02	0.550415	0.0617065	-0.372924	0.165894	0.938293	2.08759	5.10931	9.62262	16.7659	25.9591
	8.32	8.72736	8.74036	8.07501	7.72821	7.38574	6.34631	6.61005	6.7196				8.12	0.552002	0.0671997	-0.371337	0.174439	0.953065	2.09613	5.12811	9.63361	16.8058	25.9911
	8.42	8.71954	8.75366	8.07574	7.73761	7.38971	6.35645	6.61005	6.72974				8.22001	0.548828	0.078064	-0.363525	0.185425	0.964783	2.11725	5.13898	9.63983	16.8261	26.0317
	8.52	8.72577	8.74585	8.07428	7.75092	7.37482	6.36353	6.62103	6.73682				8.32	0.550415	0.085144	-0.373718	0.182251	0.974182	2.11725	5.1546	9.65076	16.848	26.0653
	8.62	8.711	8.73962	8.07269	7.72589	7.37323	6.35413	6.6225	6.72119				8.42	0.550415	0.085144	-0.371338	0.190857	0.975708	2.12506	5.14838	9.6601	16.887	26.1013
	8.72	8.72968	8.72705	8.06793	7.73993	7.36078	6.35486	6.62335	6.73364				8.52	0.540222	0.078125	-0.353393	0.182251	0.984314	2.12738	5.1593	9.67889	16.9269	26.1223
	8.82	8.72504	8.72241	8.0672	7.72748	7.36932	6.35962	6.6413	6.7345				8.62	0.548828	0.0741577	-0.355711	0.193971	0.993714	2.13678	5.16473	9.6789	16.9449	26.1528
	8.92	8.69843	8.74353	8.08441	7.73602	7.37018	6.37524	6.63739	6.74695				8.72001	0.552734	0.0929565	-0.359619	0.203369	0.996033	2.1485	5.17963	9.69611	16.9676	26.163
	9.02	8.70392	8.73572	8.08282	7.7337	7.36932	6.36353	6.62177	6.74463				8.82	0.550415	0.0929565	-0.3479	0.193237	1.00702	2.16022	5.19684	9.72577	17.0019	26.1779
	9.12	8.69611	8.71851	8.07111	7.72589	7.37482	6.35492	6.63971	6.73523				8.92	0.545776	0.0890503	-0.345581	0.207275	1.02106	2.16803	5.18982	9.75079	17.0441	26.2411
	9.22	8.68598	8.71539	8.08124	7.72198	7.3631	6.36353	6.63116	6.74536				9.02	0.566833	0.114807	-0.342406	0.215881	1.03278	2.17975	5.21869	9.76093	17.0543	26.2817
	9.32	8.66718	8.70679	8.07343	7.71649	7.36701	6.35413	6.63898	6.74695				9.12	0.571533	0.124207	-0.34558	0.236207	1.02655	2.18915	5.2359	9.79059	17.0832	26.3052
	9.42	8.66486	8.70996	8.086	7.73529	7.367	6.36584	6.62799	6.75635				9.22001	0.567627	0.117981	-0.340088	0.2323	1.02338	2.19537	5.23981	9.79059	17.0995	26.3301
	9.52	8.65082	8.69739	8.07111	7.71576	7.36542	6.36353	6.63898	6.74695				9.32	0.56604	0.116394	-0.312744	0.243164	1.0351	2.20001	5.24445	9.82269	17.1418	26.3551
	9.62	8.64606	8.70679	8.08124	7.7243	7.36469	6.35492	6.63507	6.74695				9.42	0.569153	0.12262	-0.311157	0.273682	1.05389	2.22821	5.24835	9.82733	17.1418	26.4028
	9.72	8.63678	8.70447	8.0766	7.71967	7.35602	6.35339	6.63422	6.7345				9.52	0.580933	0.138306	-0.310424	0.280762	1.06012	2.2337	5.27887	9.85309	17.162	26.4005
	9.82	8.63751	8.69348	8.06952	7.71259	7.34906	6.33301	6.61945	6.74536				9.62	0.583252	0.16095	-0.294799	0.29242	1.07575	2.24536	5.2851	9.87189	17.1988	26.4247
	9.92	8.62421	8.6662	8.05157	7.69232	7.33893	6.32288	6.61945	6.7251				9.72001	0.578491	0.167175	-0.28772	0.297119	1.08588	2.26959	5.31635	9.88202	17.2176	26.4559
	10.02	8.61566	8.66931	8.05316	7.68292	7.32874	6.31665	6.62018	6.72742				9.82	0.589478	0.173401	-0.26355	0.314331	1.08514	2.27118	5.32416	9.92267	17.2441	26.4849
	10.12	8.59302	8.6521	8.03204	7.68134	7.32562	6.30957	6.61786	6.7196				9.92	0.593384	0.178894	-0.244751	0.324463	1.10541	2.27972	5.33826	9.94061	17.2567	26.5145
	10.22	8.59223	8.64587	8.03827	7.6712	7.30219	6.32288	6.59991	6.7251				10.02	0.609009	0.207825	-0.247924	0.324463	1.12653	2.2962	5.36871	9.95856	17.2925	26.5372
	10.32	8.58515	8.61542	8.01019	7.64154	7.29901	6.30493	6.60065	6.71338				10.12	0.618408	0.21405	-0.244749	0.341676	1.13202	2.29535	5.36871	9.96955	17.3043	26.563
	10.42	8.56647	8.62085	8.01483	7.63605	7.30841	6.29553	6.59991	6.71021				10.22	0.619141	0.224182	-0.233887	0.336975	1.14056	2.30634	5.38275	9.99213	17.3245	26.577
	10.52	8.56409	8.60913	8.01251	7.62433	7.30219	6.29553	6.60773	6.70789				10.32	0.616821	0.225769	-0.212769	0.3479	1.16632	2.32892	5.39526	10.0203	17.3644	26.5989
	10.62	8.55939	8.59277	8.01178	7.62823	7.29901	6.29163	6.60846	6.70557				10.42	0.62146	0.24762	-0.214294	0.358032	1.18512	2.35553	5.42023	10.0203	17.366	26.6528
	10.72	8.55316	8.58569	8.00311	7.6048	7.29669	6.28772	6.60223	6.71179				10.52	0.640259	0.253113	-0.214355	0.3526	1.18433	2.36487	5.43744	10.0422	17.3941	26.684
	10.82	8.54926	8.56696	7.99921	7.60248	7.30219	6.28772	6.60614	6.70789				10.62	0.619934	0.24292	-0.204955	0.362733	1.19757	2.36957	5.44604	10.043	17.412	26.7255
	10.92	8.54297	8.57556	8.00006	7.57904	7.29669	6.29321	6.61005	6.71338				10.72	0.634766	0.257751	-0.192383	0.363525	1.20624	2.37897	5.44757	10.0727	17.4269	26.7661
	11.02	8.54144	8.56616	8.00311	7.56805	7.28571	6.29785	6.60614	6.7063				10.82	0.648071	0.264832	-0.177612	0.366699	1.21637	2.38837	5.4671	10.1008	17.4738	26.8029
	11.12	8.53986	8.55676	7.99921	7.56024	7.28656	6.30334	6.59991	6.71802				10.92	0.651978	0.268005	-0.173706	0.391663	1.24603	2.40631	5.49603	10.0992	17.4745	26.8622
	11.22	8.52582	8.55835	7.99689	7.5556	7.27948	6.29944	6.61005	6.72119				11.02	0.669922	0.28125	-0.166625	0.384644	1.25543	2.40631	5.50775	10.118	17.4957	26.9052
	11.32	8.51251	8.53882	7.98126	7.55634	7.28656	6.30725	6.60852	6.70947				11.12	0.680908	0.266418	-0.164307	0.386964	1.25311	2.41492	5.51947	10.132	17.5207	26.952
	11.42	8.49847	8.52637	7.97345	7.5517	7.27716	6.30493	6.60931	6.70557				11.22	0.675415	0.280457	-0.154175	0.402588	1.27496	2.41962	5.5351	10.1516	17.5441	26.9771
	11.52	8.50311	8.51538	7.97113	7.54388	7.27875	6.30334	6.59833	6.70789				11.32	0.69104	0.290649	-0.140869	0.41272	1.29059	2.43915	5.5484	10.1835	17.5566	27.0106
	11.62	8.49066	8.49585	7.96173	7.52899	7.29669	6.28381	6.60846	6.70947				11.42	0.687134	0.305481	-0.135437	0.424438	1.29681	2.45941	5.56476	10.2054	17.5769	27.0208
	11.72	8.50317	8.50525	7.96173	7.53448	7.28729	6.29553	6.60223	6.71802				11.52	0.703491	0.316345	-0.12683	0.426819	1.29602	2.46881	5.57257	10.2219	17.5933	27.0583
	11.82	8.48676	8.48645	7.95392	7.52667	7.29437	6.29553	6.63116	6.72119				11.62	0.701965	0.33667	-0.117431	0.428346	1.31244	2.46649	5.58899	10.2508	17.6129	27.0848
	11.92	8.47186	8.48572	7.95782	7.53217	7.28497	6.31274	6.62177	6.73291				11.72	0.697266	0.342957	-0.115112	0.44397	1.32733	2.48444	5.59369	10.257	17.6441	27.1161
	12.02	8.46332	8.47473	7.93439	7.51105	7.2912	6.29553	6.62799	6.71802				11.82	0.712158	0.342957	-0.123657	0.451782	1.33197	2.49225	5.61713	10.275	17.6519	27.1411
	12.12	8.46564	8.4646	7.92889	7.50946	7.28497	6.30176	6.62958	6.73596				11.92	0.714478	0.342957	-0.117432	0.454956	1.34137	2.49304	5.62494	10.2922	17.6754	27.163
	12.22	8.46643	8.44666	7.92267	7.50092	7.27948	6.30334	6.6413	6.729				12.02	0.705078	0.333557	-0.113524	0.4729	1.34369	2.50787	5.63275	10.3195	17.6965	27.1864
	12.32	8.46954	8.44348	7.93439	7.50403	7.27716	6.30725	6.6413	6.74072				12.12	0.718384	0.346863	-0.0979004	0.472901	1.35468	2.51105	5.64526	10.3484	17.7222	27.2247
	12.42	8.46722	8.42712	7.92267	7.49542	7.28107	6.30725	6.65143	6.74146				12.22	0.718384	0.344543	-0.10498	0.500244	1.37653	2.53601	5.66949	10.3515	17.7363	27.2528
	12.52	8.44769	8.42786	7.92657	7.49933	7.28656	6.30566	6.64838	6.75085				12.32	0.741821	0.350769	-0.0986938	0.485352	1.38507	2.54144	5.68744	10.3812	17.7722	27.2645
	12.62	8.46405	8.41541	7.92035	7.49078	7.26703	6.30493	6.62958	6.75012				12.42	0.748047	0.345276	-0.0955811	0.511169	1.40308	2.55786	5.68976	10.4	17.7925	27.3028
	12.72	8.44922	8.39819	7.90472	7.46808	7.27557	6.28931	6.63739	6.75085				12.52	0.758972	0.364014	-0.0963116	0.508057	1.414	2.56415	5.71167	10.4016	17.8027	27.345
	12.82	8.4328	8.39661	7.90936	7.48212	7.25684	6.30566	6.63111	6.76648				12.62	0.767578	0.37262	-0.0853872	0.502565	1.41168	2.54303	5.72339	10.4305	17.816	27.3716
	12.92	8.42816	8.38727	7.88513	7.46179	7.25372	6.29865	6.62177	6.76801				12.72	0.769165	0.375793	-0.0845947	0.51355	1.42572	2.55707	5.7265	10.439	17.8355	27.3973
	13.02	8.4328	8.36536	7.87189	7.44464	7.25452	6.28223	6.61786	6.76648				12.82	0.770752	0.384338	-0.0877686	0.529907	1.43671	2.57428	5.73822	10.4523	17.8355	27.4247
	13.12	8.41486	8.35364	7.88202	7.45477	7.25763	6.28381	6.62799	6.75708				12.92	0.775391	0.40155	-0.0721436	0.531494	1.43121	2.57428	5.75775	10.4836	17.8589	27.4364
	13.22	8.40082	8.349	7.8891	7.46417	7.26703	6.29553	6.62726	6.77979				13.02	0.765259	0.393738	-0.0806866	0.533813	1.43512	2.58832	5.76556	10.4937	17.8566	27.4669
	13.32	8.39533	8.33569	7.87811	7.46417	7.26544	6.29553	6.62726	6.78601				13.12	0.771484	0.396057	-0.0760489	0.537722	1.42572	2.59613	5.77728	10.5031	17.8668	27.4755
	13.42	8.39374	8.32007	7.85785	7.45013	7.26385	6.29163	6.62958	6.77429				13.22	0.769165	0.405457	-0.072876	0.5448	1.44293	2.5993	5.78741	10.5219	17.8762	27.5028
	13.52	8.38751	8.31616	7.85236	7.45477	7.24432	6.27759	6.6264	6.77979				13.32	0.771484	0.405457	-0.0783691	0.552612	1.42731	2.59381	5.789	10.5289	17.8941	27.5278
	13.62	8.38519	8.30444	7.83746	7.45477	7.24121	6.28064	6.63269	6.77271				13.42	0.770752	0.397644	-0.0822754	0.541626	1.44525	2.59381	5.80072	10.5438	17.9269	27.5676
	13.72	8.36249	8.30054	7.82422	7.44775	7.24823	6.27911	6.6358	6.78363				13.52	0.769165	0.413269	-0.0705566	0.564331	1.45782	2.5993	5.82806	10.5695	17.9527	27.6091
	13.82	8.35938	8.29431	7.82111	7.45245	7.24433	6.28381	6.62567	6.7876				13.62	0.780884	0.409363	-0.0643301	0.56897	1.4726	2.61334	5.84137	10.5992	17.9761	27.6395
	13.92	8.35315	8.28333	7.8078	7.43915	7.24902	6.26892	6.61938	6.78674				13.72	0.778564	0.434387	-0.0666504	0.584595	1.48199	2.62506	5.85309	10.6024	17.9957	27.663
	14.02	8.36639	8.27863	7.80469	7.43604	7.2475	6.2674	6.61786	6.78912				13.82	0.78479	0.4328	-0.0611572	0.583862	1.47418	2.61566	5.86322	10.6242	18.0074	27.663
	14.12	8.34064	8.26538	7.8078	7.41962	7.25293	6.26428	6.6264	6.7876				13.92	0.78479	0.423401	-0.0549316	0.604126	1.47418	2.63678	5.86401	10.6398	18.0363	27.7177
	14.22	8.33441	8.26379	7.79999	7.42352	7.24982	6.27283	6.61163	6.79456				14.02	0.78949	0.439026	-0.0447989	0.615112	1.47418	2.64618	5.89056	10.6492	18.0543	27.7388
	14.32	8.33673	8.23022	7.78595	7.40558	7.2475	6.25806	6.60773	6.78992				14.12	0.790283	0.443787	-0.0338125	0.60962	1.48981	2.65241	5.89996	10.6602	18.0777	27.7645
	14.42	8.3266	8.22241	7.77972	7.40326	7.23578	6.25415	6.60846	6.78601				14.22	0.788696	0.43512	-0.0330811	0.611938	1.49371	2.66644	5.91168	10.6727	18.0855	27.7935
	14.52	8.3172	8.20837	7.77264	7.39386	7.22485	6.25647	6.59991	6.7915				14.32	0.788696	0.446838	-0.0275879	0.613525	1.48431	2.66803	5.92651	10.6828	18.105	27.8091
	14.62	8.31488	8.19507	7.75238	7.38995	7.21625	6.25256	6.61163	6.77588				14.42	0.788696	0.436707	-0.0408325	0.611938	1.49603	2.67584	5.92963	10.6906	18.1066	27.8333
	14.72	8.29376	8.17944	7.74066	7.37823	7.20453	6.24866	6.60614	6.78052				14.52	0.788696	0.446106	-0.00256	0.624512	1.50702	2.67743	5.94684	10.7195	18.1441	27.8497
	14.82	8.30396	8.1748	7.72736	7.36969	7.19513	6.24243	6.59833	6.78918				14.62	0.780884	0.442993	-0.000243	0.639282	1.51324	2.68445	5.94684	10.7281	18.1636	27.8934
	14.92	8.28595	8.15442	7.70001	7.35168	7.19281	6.23145	6.60614	6.77661				14.72	0.796509	0.457825	0.00366	0.640869	1.51324	2.69537	5.96478	10.7531	18.1871	27.913
	15.02	8.29767	8.14587	7.7016	7.35016	7.1842	6.23462	6.59601	6.7876				14.82	0.796509	0.462463	-0.00415	0.643188	1.51324	2.70709	5.98273	10.7726	18.191	27.9364
	15.12	8.29376	8.14429	7.68671	7.33136	7.19672	6.23303	6.59674	6.76807				14.92	0.796509	0.475769	0.0200195	0.646362	1.51715	2.70087	5.98822	10.7883	18.2324	27.9692
	15.22	8.28363	8.14819	7.68988	7.3454	7.19745	6.24475	6.61005	6.77661				15.02	0.790283	0.467957	0.0145884	0.648682	1.53119	2.71332	5.99762	10.7914	18.2488	27.9934
	15.32	8.27265	8.1427	7.67889	7.34857	7.20453	6.25256	6.60541	6.78601				15.12	0.802734	0.489807	0.0255136	0.658021	1.52649	2.70862	6.01007	10.8124	18.2675	28.0153
	15.42	8.27423	8.13416	7.65863	7.32745	7.19354	6.24084	6.59515	6.77356				15.22	0.796509	0.486694	0.0231934	0.657227	1.54681	2.72894	6.02649	10.8211	18.2886	28.0168
	15.52	8.26483	8.12549	7.64764	7.31024	7.19672	6.23535	6.59052	6.77271				15.32	0.802734	0.513245	0.0255127	0.664307	1.54449	2.73834	6.03583	10.8297	18.3082	28.0591
	15.62	8.26019	8.11072	7.65082	7.3056	7.20526	6.23621	6.60614	6.75867				15.42	0.798096	0.514832	0.0505371	0.6604	1.54449	2.73676	6.039	10.8563	18.341	28.0848
	15.72	8.24066	8.12476	7.65778	7.32196	7.19672	6.24158	6.59833	6.77661				15.52	0.798828	0.510925	0.0466318	0.665894	1.53827	2.75946	6.04523	10.8609	18.3472	28.1177
	15.82	8.23981	8.10522	7.63519	7.31183	7.1897	6.22681	6.59369	6.77197				15.62	0.813721	0.514832	0.034914	0.670533	1.54681	2.75946	6.06012	10.8742	18.3589	28.1294
	15.92	8.21875	8.08105	7.62506	7.28998	7.19745	6.21741	6.59515	6.77197				15.72	0.808228	0.503113	0.0404053	0.652588	1.54608	2.76648	6.06635	10.8898	18.3863	28.163
	16.02	8.22577	8.07239	7.61719	7.30084	7.19043	6.22131	6.57959	6.77502				15.82	0.806641	0.503113	0.0247803	0.652588	1.5531	2.7774	6.07648	10.8953	18.3996	28.1825
	16.12	8.21332	8.05597	7.60315	7.27356	7.18341	6.20331	6.58734	6.75787				15.92	0.798096	0.501526	0.0333252	0.665894	1.56952	2.79071	6.07806	10.9188	18.4175	28.2216
	16.22	8.20862	8.04504	7.59918	7.27118	7.1756	6.2041	6.58112	6.76099				16.02	0.810608	0.496887	0.0333271	0.672119	1.56403	2.79694	6.08905	10.9078	18.4175	28.245
	16.32	8.1969	8.04504	7.58282	7.25946	7.17401	6.2041	6.58661	6.76648				16.12	0.805908	0.503113	0.0130625	0.660402	1.55622	2.79694	6.0976	10.9195	18.4387	28.2481
	16.42	8.19061	8.04041	7.58673	7.25714	7.15918	6.20959	6.59131	6.77197				16.22	0.788696	0.4953	0.0270996	0.668213	1.55231	2.80707	6.09601	10.9461	18.4582	28.2723
	16.52	8.17657	8.01849	7.57263	7.25476	7.16229	6.20099	6.58502	6.77191				16.32	0.78479	0.493713	0.0427246	0.673706	1.56793	2.82977	6.0976	10.9617	18.4722	28.2856
	16.62	8.17426	8.01379	7.57111	7.2392	7.16547	6.20337	6.5882	6.77429				16.42	0.798096	0.5047	0.0388184	0.669006	1.56403	2.836	6.11871	10.9664	18.4839	28.3153
	16.72	8.16333	8.00598	7.56879	7.2337	7.14276	6.2041	6.57721	6.78052				16.52	0.797302	0.503113	0.0466309	0.679932	1.57184	2.83209	6.12335	10.9711	18.5051	28.3309
	16.82	8.16644	7.99744	7.54999	7.2204	7.13422	6.19788	6.5882	6.77979				16.62	0.794189	0.49762	0.0645752	0.685425	1.57343	2.83759	6.12494	10.9999	18.537	28.356
	16.92	8.14532	7.98181	7.53754	7.21735	7.13422	6.19165	6.58893	6.78601				16.72	0.798096	0.496887	0.0661621	0.69397	1.5921	2.85785	6.13593	11.0148	18.5464	28.4075
	17.02	8.14606	7.97632	7.53754	7.20868	7.12323	6.19397	6.5882	6.78601				16.82	0.797241	0.505432	0.0661621	0.703369	1.58746	2.86725	6.15851	11.0226	18.5558	28.4263
	17.12	8.1391	7.97473	7.52112	7.19464	7.11932	6.19238	6.59125	6.76807				16.92	0.800415	0.507019	0.0841064	0.712769	1.58673	2.87744	6.16632	11.0281	18.5738	28.438
	17.22	8.12348	7.97083	7.53827	7.19305	7.12482	6.19788	6.58978	6.78052				17.02	0.798096	0.503113	0.0880127	0.707275	1.59998	2.88678	6.16949	11.0445	18.5995	28.4559
	17.32	8.12817	7.97632	7.53363	7.18451	7.10687	6.19397	6.58893	6.7782				17.12	0.796509	0.4953	0.0872812	0.721313	1.6109	2.8891	6.17413	11.0617	18.6105	28.4778
	17.42	8.12738	7.96619	7.52972	7.1618	7.10919	6.17444	6.59369	6.7782				17.22	0.797241	0.49762	0.0856934	0.7229	1.61481	2.90009	6.18195	11.0711	18.6168	28.5021
	17.52	8.11249	7.96069	7.52582	7.16656	7.09515	6.18616	6.58893	6.77588				17.32	0.794189	0.508606	0.0817871	0.711182	1.61481	2.90631	6.19843	11.0875	18.6246	28.5262
	17.62	8.10785	7.94666	7.51874	7.1618	7.09198	6.17603	6.58661	6.78992				17.42	0.786377	0.503113	0.0872803	0.718994	1.61322	2.91412	6.19366	11.0945	18.6574	28.5536
	17.72	8.09454	7.94348	7.52032	7.14935	7.09589	6.17444	6.5882	6.7876				17.52	0.777771	0.501526	0.0817881	0.730713	1.62811	2.92743	6.20697	11.1109	18.6636	28.5591
	17.82	8.10394	7.93726	7.53046	7.14227	7.09125	6.18457	6.58661	6.78601				17.62	0.782471	0.508606	0.0841074	0.722901	1.63434	2.92816	6.21869	11.1203	18.6738	28.5747
	17.92	8.08124	7.93103	7.52582	7.14545	7.10687	6.18774	6.60846	6.78992				17.72	0.788696	0.500793	0.0856934	0.721313	1.63434	2.94769	6.21869	11.132	18.6965	28.5754
	18.02	8.07892	7.93494	7.53204	7.1618	7.08417	6.20569	6.59833	6.80786				17.82	0.787109	0.493713	0.113037	0.7323	1.65234	2.94696	6.2265	11.1633	18.7261	28.6075
	18.12	8.08435	7.92395	7.53046	7.15326	7.09198	6.2041	6.59442	6.79773				17.92	0.787964	0.492981	0.0950928	0.742432	1.66559	2.9649	6.2359	11.1703	18.7277	28.6356
	18.22	8.06561	7.93018	7.52423	7.14459	7.10608	6.21191	6.59985	6.80554				18.02	0.783203	0.511719	0.105957	0.742432	1.66718	2.96649	6.25464	11.1796	18.748	28.645
	18.32	8.08673	7.92633	7.52344	7.15479	7.0943	6.22601	6.59052	6.81879				18.12	0.770752	0.508606	0.126343	0.744751	1.67572	2.98755	6.25934	11.2	18.7863	28.677
	18.42	8.08441	7.91455	7.52264	7.14386	7.10687	6.2041	6.62177	6.82117				18.22	0.791016	0.517151	0.123169	0.76355	1.69452	3.00946	6.27728	11.2023	18.8043	28.6974
	18.52	8.07343	7.92871	7.53986	7.15167	7.11151	6.23303	6.61945	6.8407				18.32	0.796509	0.521912	0.126343	0.758057	1.69293	3.00787	6.28668	11.2219	18.8176	28.7216
	18.62	8.06488	7.92395	7.53986	7.15009	7.10687	6.23145	6.62018	6.85632				18.42	0.788696	0.511719	0.127075	0.771362	1.70624	3.02118	6.30463	11.2336	18.8378	28.7466
	18.72	8.05389	7.92712	7.54376	7.15326	7.09589	6.23462	6.61786	6.86182				18.52	0.790283	0.525818	0.127076	0.772095	1.70306	3.0274	6.31873	11.2398	18.855	28.7668
	18.82	8.04767	7.90442	7.53046	7.13605	7.09515	6.22522	6.60846	6.85083				18.62	0.791016	0.513245	0.145875	0.779908	1.71326	3.0282	6.32806	11.2524	18.8762	28.7981
	18.92	8.0578	7.89661	7.52423	7.13055	7.08575	6.23145	6.61322	6.85632				18.72	0.787109	0.514832	0.158325	0.76355	1.71954	3.02899	6.32648	11.2812	18.9081	28.8278
	19.02	8.0766	7.89978	7.5235	7.13531	7.09357	6.23621	6.62799	6.86182				18.82	0.778564	0.524231	0.177124	0.786133	1.74445	3.04926	6.32965	11.2977	18.9191	28.8473
	19.12	8.05701	7.89819	7.53046	7.14069	7.1037	6.24158	6.63348	6.86023				18.92	0.791016	0.533569	0.181763	0.7948	1.73749	3.05792	6.3476	11.3124	18.9472	28.8911
	19.22	8.06171	7.89661	7.53827	7.14154	7.08887	6.25647	6.62878	6.87817				19.02	0.790283	0.547668	0.187257	0.811157	1.75385	3.05157	6.3476	11.3227	18.966	28.9153
	19.32	8.05707	7.89899	7.52344	7.12195	7.09821	6.25177	6.63031	6.87897				19.12	0.797241	0.564026	0.19275	0.824464	1.75311	3.05634	6.35773	11.3391	18.9855	28.938
	19.42	8.04376	7.89661	7.53278	7.12506	7.08575	6.24707	6.62958	6.87427				19.22	0.787964	0.56488	0.2052	0.831543	1.75543	3.05634	6.36871	11.3508	19.0058	28.945
	19.52	8.03436	7.87708	7.52032	7.12592	7.07953	6.25488	6.62103	6.89929				19.32	0.78479	0.551575	0.2052	0.833008	1.7851	3.0766	6.37494	11.3609	19.0347	28.9739
	19.62	8.03046	7.87634	7.5141	7.12433	7.07562	6.25574	6.61627	6.90088				19.42	0.779297	0.564819	0.196655	0.849487	1.79449	3.086	6.38898	11.3641	19.0363	28.9637
	19.72	8.03906	7.86462	7.51251	7.12201	7.07867	6.25098	6.6319	6.89771				19.52	0.786377	0.565613	0.201294	0.834656	1.78668	3.07666	6.40619	11.3882	19.0644	28.9771
	19.82	8.03595	7.86536	7.52496	7.12506	7.06543	6.25879	6.62488	6.90161				19.62	0.773071	0.553162	0.204469	0.842407	1.80231	3.09613	6.40619	11.3914	19.0871	28.9934
	19.92	8.03436	7.85675	7.51331	7.1134	7.05682	6.26581	6.62799	6.9024				19.72	0.798828	0.552307	0.213013	0.841675	1.80389	3.1048	6.414	11.4218	19.1074	29.0294
	20.02	8.02972	7.85522	7.50934	7.10944	7.07635	6.25647	6.6413	6.89929				19.82	0.796509	0.565613	0.2146	0.861938	1.81323	3.10785	6.41559	11.4414	19.13	29.0442
	20.12	8.02887	7.85754	7.52423	7.12274	7.05768	6.26819	6.63898	6.92114				19.92	0.798828	0.583557	0.206787	0.862732	1.82495	3.11646	6.43427	11.4429	19.148	29.045
	20.22	8.02502	7.849	7.51569	7.10797	7.05524	6.26819	6.64203	6.922				20.02	0.799622	0.582764	0.216919	0.863525	1.82574	3.11804	6.44836	11.4601	19.1754	29.0458
	20.32	8.01325	7.82861	7.50153	7.10553	7.05762	6.26819	6.6499	6.91956				20.12	0.788696	0.5672	0.227905	0.868164	1.83588	3.12738	6.44916	11.4719	19.2082	29.0754
	20.42	8.02191	7.83649	7.5094	7.10168	7.05292	6.27362	6.64362	6.93756				20.22	0.801147	0.592163	0.224731	0.876831	1.84686	3.15009	6.4671	11.4859	19.2285	29.0981
	20.52	8.02582	7.82471	7.49219	7.0899	7.06	6.26428	6.64911	6.93677				20.32	0.821533	0.610168	0.227905	0.885376	1.85541	3.15863	6.48822	11.5125	19.2473	29.1005
	20.62	8.00311	7.83887	7.51569	7.10248	7.06464	6.276	6.64679	6.94226				20.42	0.820679	0.606995	0.222412	0.883057	1.86639	3.16962	6.49054	11.5093	19.2652	29.1372
	20.72	8.00702	7.82397	7.49921	7.09076	7.04437	6.2627	6.6358	6.95166				20.52	0.813721	0.619568	0.224	0.883057	1.87103	3.16644	6.50153	11.5102	19.2746	29.1473
	20.82	8.01642	7.80676	7.47894	7.07196	7.04352	6.25415	6.64752	6.94617				20.62	0.805908	0.625	0.223145	0.892457	1.86639	3.16962	6.50616	11.5195	19.2949	29.1646
	20.92	8.00629	7.80676	7.47809	7.07355	7.04987	6.2533	6.65228	6.94849				20.72	0.798096	0.623474	0.232544	0.890869	1.87494	3.16644	6.50934	11.5344	19.316	29.1864
	21.02	7.99689	7.7998	7.48444	7.08527	7.0451	6.26746	6.64752	6.96179				20.82	0.793335	0.621033	0.230225	0.893188	1.87262	3.17352	6.51556	11.5422	19.3199	29.2059
	21.12	7.99457	7.79504	7.47968	7.06964	7.03815	6.26038	6.63898	6.97119				20.92	0.788696	0.612488	0.239624	0.894775	1.87494	3.16882	6.51556	11.5672	19.3488	29.2098
	21.22	7.98358	7.7865	7.47272	7.05402	7.03497	6.23694	6.65143	6.95947				21.02	0.792603	0.616394	0.236451	0.923706	1.89764	3.20087	6.51788	11.5797	19.3574	29.2521
	21.32	7.97968	7.7865	7.46796	7.06573	7.03339	6.25415	6.6413	6.9657				21.12	0.809814	0.637512	0.235719	0.922853	1.89215	3.20709	6.54059	11.5867	19.3683	29.2668
	21.42	7.98669	7.76379	7.46014	7.06342	7.03571	6.24316	6.6413	6.94617				21.22	0.816772	0.646057	0.23877	0.918213	1.88672	3.20087	6.54913	11.5992	19.3886	29.2802
	21.52	7.97736	7.76379	7.46173	7.06024	7.03577	6.24475	6.63892	6.95081				21.32	0.813721	0.643738	0.25293	0.922119	1.89838	3.20782	6.56012	11.6125	19.4074	29.2981
	21.62	7.97736	7.75519	7.45154	7.04382	7.02789	6.24237	6.6413	6.94928				21.42	0.810547	0.646057	0.24585	0.923706	1.90314	3.211	6.56708	11.6235	19.4152	29.3208
	21.72	7.97736	7.75757	7.45392	7.04462	7.02875	6.24548	6.6413	6.94849				21.52	0.821533	0.664856	0.263795	0.929932	1.90155	3.22821	6.57965	11.6288	19.4355	29.3356
	21.82	7.97736	7.75525	7.4422	7.02594	7.01776	6.24011	6.64752	6.95325				21.62	0.81604	0.671082	0.27478	0.920533	1.9007	3.23676	6.58514	11.6547	19.4582	29.3551
	21.92	7.96564	7.75208	7.45001	7.03131	7.04047	6.24548	6.65228	6.96802				21.72	0.818359	0.663269	0.273926	0.935425	1.90546	3.25714	6.58508	11.6601	19.4785	29.3794
	22.02	7.96332	7.75757	7.46173	7.04547	7.04279	6.24792	6.64752	6.979				21.82	0.827026	0.664856	0.27478	0.942383	1.91241	3.25629	6.6109	11.6821	19.4973	29.3895
	22.12	7.96564	7.74744	7.45392	7.04071	7.03497	6.24316	6.65924	6.96802				21.92	0.819153	0.671814	0.275513	0.943237	1.92267	3.26178	6.61713	11.6874	19.5058	29.4146
	22.22	7.95233	7.74194	7.44611	7.0423	7.04669	6.24243	6.664	6.98523				22.02	0.829346	0.684387	0.274781	0.94397	1.91241	3.2641	6.62494	11.7016	19.5168	29.4153
	22.32	7.95001	7.73804	7.4422	7.0517	7.03656	6.24243	6.65692	6.979				22.12	0.827759	0.68512	0.283325	0.943238	1.91718	3.27509	6.62494	11.7187	19.537	29.4263
	22.42	7.95001	7.73413	7.43988	7.02899	7.03729	6.23145	6.66156	6.979				22.22	0.827759	0.696106	0.288818	0.961182	1.9234	3.28595	6.62732	11.7359	19.5621	29.4583
	22.52	7.94611	7.71851	7.4328	7.0329	7.03107	6.23767	6.664	6.97974				22.32	0.830078	0.700745	0.304443	0.955688	1.9281	3.29303	6.64838	11.7547	19.5793	29.4637
	22.62	7.94379	7.71851	7.42816	7.02826	7.03656	6.24011	6.66705	6.98132				22.42	0.843384	0.698425	0.295044	0.9729	1.94611	3.31024	6.65228	11.7508	19.5855	29.4684
	22.72	7.94611	7.72241	7.42889	7.03058	7.01544	6.24316	6.65851	6.99695				22.52	0.859009	0.694519	0.300538	0.9729	1.93121	3.31647	6.66791	11.7437	19.5894	29.4637
	22.82	7.95233	7.70447	7.42035	7.01422	7.02484	6.23621	6.67023	6.99072				22.62	0.851196	0.694519	0.325562	0.96277	1.92572	3.31879	6.66791	11.7703	19.6262	29.47
	22.92	7.93988	7.7052	7.42035	7.02118	7.02399	6.24316	6.66937	6.98914				22.72	0.855103	0.68512	0.334106	0.968994	1.94452	3.33759	6.68121	11.7805	19.6464	29.5161
	23.02	7.94452	7.69739	7.41016	7.0235	7.02484	6.23694	6.67023	6.98755				22.82	0.866089	0.696106	0.335693	0.983032	1.96246	3.34613	6.69525	11.7922	19.6574	29.5364
	23.12	7.93597	7.69043	7.41412	7.01263	7.01544	6.23694	6.67804	6.99304				22.92	0.875366	0.71405	0.326294	0.9823	1.95074	3.35553	6.70929	11.7922	19.6777	29.5583
	23.22	7.92889	7.69739	7.41876	7.01263	7.01154	6.24475	6.66705	7.00867				23.02	0.872314	0.703918	0.348999	0.981445	1.95148	3.35553	6.72028	11.8117	19.6871	29.5559
	23.32	7.92426	7.68726	7.40314	6.99933	7.00763	6.22681	6.67096	6.99072				23.12	0.869141	0.703064	0.334962	0.997925	1.96014	3.36884	6.72723	11.8234	19.6887	29.5786
	23.42	7.91486	7.68103	7.40155	6.99542	7.02167	6.22754	6.67804	7.00085				23.22	0.87854	0.707825	0.3302	0.994019	1.96796	3.37506	6.74921	11.8391	19.705	29.5887
	23.52	7.91254	7.68335	7.40704	7.00714	7.0069	6.22363	6.67804	6.99695				23.32	0.869995	0.715637	0.334167	1.00879	1.97028	3.37738	6.74603	11.8508	19.7199	29.6184
	23.62	7.90387	7.65601	7.39069	6.99152	7.01385	6.22839	6.67877	6.99854				23.42	0.875366	0.722595	0.331787	1.00342	1.97028	3.38605	6.75385	11.8602	19.7261	29.6286
	23.72	7.90234	7.66382	7.38983	6.9931	7.00763	6.22131	6.67255	6.99927				23.52	0.866089	0.725037	0.345093	0.988525	1.97028	3.38129	6.75385	11.8726	19.7418	29.6434
	23.82	7.88434	7.64819	7.3703	6.97272	7.00134	6.20801	6.68347	6.99146				23.62	0.861328	0.710144	0.343506	1.00256	1.9765	3.37738	6.75385	11.8781	19.7574	29.6614
	23.92	7.89691	7.65131	7.37109	6.979	6.99274	6.22052	6.66547	6.99615				23.72	0.870728	0.712463	0.342712	1.00024	1.97186	3.38446	6.76788	11.882	19.7652	29.7059
	24.02	7.88751	7.6333	7.36639	6.96027	7.00372	6.1908	6.67645	6.98914				23.82	0.876953	0.721863	0.348999	1.00256	1.97101	3.38361	6.77496	11.8898	19.7691	29.7153
	24.12	7.8891	7.64429	7.36249	6.9704	6.98737	6.20569	6.6601	7.00867				23.92	0.87854	0.722595	0.356812	1.01355	1.96564	3.38605	6.7757	11.9125	19.7957	29.7372
	24.22	7.89374	7.62012	7.35553	6.96185	6.98651	6.20337	6.67096	6.99854				24.02	0.866821	0.725037	0.351319	1.03149	1.96405	3.38678	6.79681	11.9101	19.8066	29.7583
	24.32	7.89142	7.61694	7.34064	6.94696	7.00531	6.19556	6.68817	7.00085				24.12	0.877808	0.72345	0.347412	1.01978	1.97101	3.38678	6.79449	11.9234	19.8199	29.7786
	24.42	7.86566	7.62708	7.35077	6.96576	6.99432	6.21191	6.67804	7.01648				24.22	0.875366	0.722595	0.37323	1.02368	1.97809	3.3891	6.79755	11.9516	19.8566	29.7919
	24.52	7.86798	7.62476	7.34845	6.94855	6.98578	6.21191	6.66705	7.00708				24.32	0.874634	0.727356	0.373169	1.03931	1.98981	3.39459	6.80231	11.9586	19.8652	29.8185
	24.62	7.87579	7.59583	7.31879	6.93134	6.98578	6.20337	6.68195	7.00867				24.42	0.898071	0.732056	0.388062	1.04004	1.98981	3.39459	6.81635	11.9719	19.8879	29.8333
	24.72	7.86408	7.60059	7.32111	6.9361	6.98492	6.20569	6.6889	7.00244				24.52	0.886353	0.741394	0.384889	1.0448	2.00311	3.4079	6.81635	11.9836	19.8948	29.8481
	24.82	7.86407	7.60364	7.32892	6.94147	6.9881	6.2135	6.69135	7.00708				24.62	0.899658	0.746887	0.393556	1.05103	2.00226	3.41486	6.83588	11.9836	19.9012	29.8505
	24.92	7.85077	7.59509	7.32111	6.94232	6.9975	6.2135	6.69598	7.01025				24.72	0.894897	0.742126	0.396606	1.05261	1.9953	3.4079	6.83588	12.0047	19.9277	29.8677
	25.02	7.84613	7.59583	7.33124	6.94073	6.98651	6.2229	6.68109	7.01648				24.82	0.889526	0.744568	0.404419	1.06665	2.01556	3.42743	6.83588	12.0289	19.9472	29.8895
	25.12	7.84454	7.58179	7.31171	6.92511	6.98029	6.21423	6.69366	7.00085				24.92	0.900391	0.755432	0.407593	1.09082	2.02728	3.4422	6.84918	12.0305	19.9621	29.9169
	25.22	7.84454	7.57947	7.30475	6.92511	6.98737	6.21741	6.69135	7.01257				25.02	0.917603	0.767151	0.402101	1.08386	2.03827	3.44537	6.86395	12.0414	19.9777	29.938
	25.32	7.85626	7.57788	7.30157	6.9306	6.98261	6.22449	6.6889	7.02979				25.12	0.905884	0.764832	0.4021	1.09009	2.03204	3.44696	6.86713	12.0507	19.998	29.9481
	25.42	7.85236	7.56458	7.30157	6.90948	6.9881	6.22205	6.70148	7.02661				25.22	0.899658	0.766418	0.398987	1.09631	2.04132	3.4649	6.86639	12.0757	20.0207	29.9778
	25.52	7.83905	7.56775	7.31097	6.9212	6.992	6.23621	6.7038	7.0415				25.32	0.918335	0.784363	0.415405	1.09558	2.0484	3.45709	6.87726	12.0922	20.0363	30.0044
	25.62	7.84613	7.56384	7.29608	6.92511	6.97638	6.23926	6.68817	7.03601				25.42	0.911377	0.767151	0.43335	1.11121	2.06403	3.46649	6.9007	12.1132	20.0566	30.0138
	25.72	7.84686	7.55286	7.28986	6.9024	6.9881	6.22363	6.69989	7.02661				25.52	0.925415	0.78595	0.427125	1.12054	2.06403	3.48517	6.91718	12.1219	20.0676	30.0168
	25.82	7.83991	7.54663	7.29926	6.91656	6.98578	6.22839	6.7077	7.04309				25.62	0.937134	0.792175	0.422364	1.13233	2.06561	3.48602	6.92645	12.1125	20.0777	30.0302
	25.92	7.84528	7.55444	7.29218	6.92352	6.9881	6.23535	6.68976	7.04773				25.72	0.939514	0.792175	0.427124	1.12207	2.07257	3.47662	6.92731	12.132	20.0949	30.0403
	26.02	7.83441	7.52869	7.28363	6.91656	6.9826	6.22839	6.70062	7.0376				25.82	0.94104	0.786682	0.446655	1.13464	2.07733	3.48444	6.92023	12.1508	20.1066	30.0583
	26.12	7.83673	7.5271	7.28436	6.91962	6.97247	6.23376	6.69989	7.04614				25.92	0.948853	0.792175	0.443481	1.15417	2.08514	3.49774	6.93512	12.1601	20.1214	30.0692
	26.22	7.83441	7.52319	7.28986	6.9118	6.96857	6.23535	6.69525	7.04773				26.02	0.94812	0.805481	0.460693	1.16113	2.09369	3.5047	6.94684	12.1789	20.1379	30.0754
	26.32	7.81952	7.51929	7.27423	6.91498	6.96625	6.24011	6.68817	7.04932				26.12	0.945679	0.803894	0.460693	1.17371	2.09918	3.51337	6.95148	12.2	20.1558	30.088
	26.42	7.83441	7.51538	7.27191	6.90167	6.95685	6.23303	6.67487	7.04773				26.22	0.958252	0.799988	0.456787	1.17761	2.1109	3.50165	6.95306	12.1984	20.1574	30.1122
	26.52	7.83673	7.49976	7.26251	6.88763	6.96307	6.21973	6.68817	7.03992				26.32	0.964478	0.811707	0.482544	1.17053	2.10699	3.49457	6.96246	12.2203	20.1871	30.1161
	26.62	7.82574	7.50598	7.26874	6.89777	6.96625	6.24243	6.69135	7.05786				26.42	0.952759	0.802307	0.466187	1.18384	2.13275	3.51569	6.95538	12.2156	20.1988	30.1473
	26.72	7.836	7.50916	7.26569	6.89386	6.95685	6.23694	6.68658	7.06885				26.52	0.966797	0.813293	0.474731	1.18542	2.11871	3.51569	6.97418	12.2398	20.2151	30.1528
	26.82	7.82575	7.48804	7.26093	6.88287	6.96466	6.23535	6.69989	7.06958				26.62	0.962158	0.806213	0.472413	1.18848	2.14215	3.52582	6.97882	12.2414	20.2277	30.1848
	26.92	7.8399	7.49353	7.26251	6.89154	6.95685	6.24402	6.6983	7.07666				26.72	0.976929	0.814026	0.488037	1.19324	2.14374	3.52509	6.98505	12.2664	20.2613	30.1958
	27.02	7.83282	7.48254	7.24921	6.87433	6.97406	6.24158	6.70306	7.07739				26.82	0.967651	0.822693	0.502075	1.2135	2.15778	3.52972	6.99921	12.2766	20.2769	30.2216
	27.12	7.80548	7.49976	7.25397	6.88373	6.96307	6.25415	6.69598	7.08057				26.92	0.970703	0.825745	0.495117	1.22058	2.17181	3.5368	7.01007	12.2805	20.298	30.2271
	27.22	7.81879	7.48413	7.24921	6.87042	6.95453	6.24243	6.68036	7.0813				27.02	0.976196	0.833557	0.482545	1.22058	2.16168	3.53522	7.01715	12.2883	20.3043	30.2567
	27.32	7.82574	7.47791	7.22894	6.85248	6.95844	6.24475	6.69208	7.08057				27.12	0.967651	0.822693	0.485719	1.21973	2.15387	3.53522	7.01556	12.3	20.3058	30.2668
	27.42	7.83051	7.48022	7.23285	6.85712	6.96539	6.24707	6.69208	7.0946				27.22	0.96521	0.821838	0.49585	1.21277	2.15387	3.53522	7.01556	12.3234	20.3261	30.2778
	27.52	7.83514	7.48022	7.23199	6.86493	6.96625	6.25647	6.7038	7.10083				27.32	0.955933	0.831238	0.512207	1.23303	2.16949	3.55084	7.02338	12.332	20.3378	30.2911
	27.62	7.82892	7.47791	7.23517	6.85797	6.95758	6.25415	6.70221	7.10559				27.42	0.966797	0.836731	0.507568	1.24475	2.1734	3.5672	7.0351	12.3484	20.3527	30.3082
	27.72	7.8266	7.45752	7.23517	6.85321	6.95844	6.24316	6.70148	7.10864				27.52	0.976929	0.843689	0.52478	1.24402	2.17572	3.57196	7.04681	12.3625	20.3605	30.3309
	27.82	7.81488	7.45837	7.23285	6.83527	6.95453	6.23694	6.6983	7.11182				27.62	0.976196	0.835144	0.531738	1.25183	2.18671	3.57819	7.04913	12.382	20.3847	30.3403
	27.92	7.79449	7.45288	7.22968	6.85089	6.94513	6.25256	6.68976	7.10632				27.72	0.989502	0.836731	0.52478	1.25879	2.19135	3.58832	7.06012	12.3875	20.3934	30.3489
	28.02	7.79694	7.43652	7.20941	6.82123	6.94354	6.23462	6.68036	7.09619				27.82	0.978516	0.84137	0.530273	1.26355	2.20074	3.59698	7.08661	12.3898	20.4019	30.3615
	28.12	7.79449	7.43176	7.19843	6.81183	6.92719	6.22363	6.67804	7.09924				27.92	0.987183	0.836731	0.531738	1.26978	2.19452	3.58209	7.08905	12.4078	20.4277	30.3755
	28.22	7.78522	7.42322	7.18365	6.81183	6.9256	6.21667	6.68109	7.1001				28.02	0.976196	0.828918	0.5365	1.28381	2.20306	3.59381	7.08356	12.4125	20.4387	30.3879
	28.32	7.79449	7.41455	7.18121	6.81024	6.9256	6.21191	6.68195	7.10083				28.12	0.988647	0.833557	0.533326	1.28076	2.21246	3.59381	7.08661	12.4211	20.4605	30.4005
	28.42	7.79608	7.41541	7.18207	6.80328	6.93573	6.20569	6.69208	7.1001				28.22	0.97937	0.840637	0.550537	1.27209	2.20856	3.59613	7.09686	12.4374	20.4839	30.4263
	28.52	7.78131	7.41614	7.18439	6.81256	6.92719	6.21582	6.68817	7.10083				28.32	0.980103	0.823425	0.562256	1.29163	2.23199	3.60553	7.09601	12.4617	20.4973	30.4426
	28.62	7.78595	7.40601	7.1828	6.81183	6.91547	6.21899	6.67255	7.104				28.42	1.00195	0.845276	0.566162	1.31274	2.23199	3.61725	7.11322	12.4617	20.5074	30.4677
	28.72	7.78595	7.39038	7.16254	6.78607	6.91388	6.20959	6.69135	7.1001				28.52	0.999634	0.842957	0.574707	1.31433	2.2359	3.62115	7.13666	12.4804	20.537	30.4771
	28.82	7.78363	7.39587	7.16095	6.78448	6.91229	6.2229	6.68659	7.10791				28.62	0.989502	0.846863	0.565431	1.31116	2.25153	3.62506	7.13898	12.4891	20.5464	30.4778
	28.92	7.77496	7.38647	7.15936	6.7829	6.91547	6.21191	6.69208	7.10706				28.72	0.99646	0.851501	0.577881	1.31824	2.24371	3.62506	7.14838	12.5054	20.5598	30.4771
	29.02	7.76959	7.39587	7.15631	6.78766	6.9068	6.21509	6.69208	7.13135				28.82	0.998901	0.84613	0.591919	1.31506	2.24762	3.64069	7.15619	12.5203	20.566	30.5106
	29.12	7.76715	7.38489	7.15155	6.7829	6.90765	6.20642	6.68976	7.12036				28.92	0.998047	0.858582	0.58728	1.32446	2.25934	3.6524	7.16791	12.5305	20.5777	30.5067
	29.22	7.77582	7.37634	7.14691	6.77667	6.89825	6.20886	6.6889	7.12354				29.02	0.998047	0.87262	0.593506	1.32214	2.24603	3.6485	7.16791	12.5399	20.5933	30.52
	29.32	7.74689	7.36536	7.15155	6.77509	6.90375	6.2041	6.69989	7.12036				29.12	1.00122	0.864075	0.581788	1.32837	2.2453	3.6618	7.17731	12.539	20.5956	30.5356
	29.42	7.7547	7.36462	7.14142	6.77594	6.88727	6.21509	6.70221	7.11963				29.22	1.00903	0.8703	0.586487	1.33069	2.25153	3.65314	7.18353	12.5539	20.6183	30.5364
	29.52	7.7547	7.34814	7.13361	6.76337	6.89752	6.19861	6.70148	7.11255				29.32	1.00427	0.864807	0.592773	1.33459	2.24213	3.6579	7.18427	12.561	20.6262	30.5419
	29.62	7.7547	7.3584	7.14142	6.76495	6.88263	6.20728	6.68976	7.11963				29.42	1.00745	0.862488	0.585693	1.34326	2.25311	3.65631	7.18903	12.5578	20.6347	30.5474
	29.72	7.75861	7.35132	7.13751	6.76105	6.867	6.19556	6.68585	7.10632				29.52	1.00122	0.862488	0.602051	1.34241	2.25385	3.66571	7.20697	12.5703	20.6464	30.5567
	29.82	7.75629	7.33337	7.12115	6.7431	6.88495	6.18384	6.6983	7.08997				29.62	1.00903	0.866394	0.616211	1.34009	2.26556	3.67267	7.20856	12.5906	20.6707	30.5637
	29.92	7.75543	7.33411	7.12262	6.74542	6.8764	6.19238	6.69208	7.10864				29.72	1.00427	0.87262	0.602051	1.35181	2.28595	3.67743	7.21552	12.593	20.6699	30.5786
	30.02	7.74457	7.32788	7.12347	6.7337	6.87482	6.18384	6.6983	7.1001				29.82	1.01917	0.867981	0.609131	1.35413	2.27179	3.67035	7.22809	12.6047	20.6832	30.5856
	30.12	7.73444	7.33411	7.12262	6.75165	6.87482	6.18298	6.69135	7.10474				29.92	1.01917	0.874207	0.624756	1.35413	2.27887	3.68207	7.22101	12.618	20.7059	30.5919
	30.22	7.732	7.32556	7.11176	6.73138	6.86469	6.19556	6.69757	7.10791				30.02	1.01367	0.876526	0.626344	1.37061	2.29449	3.69855	7.23041	12.6226	20.7066	30.62
	30.32	7.73676	7.32715	7.10162	6.72125	6.8631	6.18384	6.69672	7.09851				30.12	1.01843	0.882019	0.632567	1.36194	2.29608	3.69769	7.23749	12.6492	20.7355	30.6278
	30.42	7.72968	7.32239	7.09918	6.71881	6.8725	6.17444	6.70929	7.10474				30.22	1.01758	0.883606	0.634155	1.38232	2.30389	3.71808	7.23663	12.6539	20.7558	30.6544
	30.52	7.72736	7.32556	7.11334	6.73138	6.86383	6.18384	6.6983	7.11963				30.32	1.03796	0.893738	0.641113	1.36975	2.31244	3.71722	7.26556	12.6695	20.7675	30.6473
	30.62	7.72736	7.31689	7.10858	6.7204	6.85687	6.17517	6.69135	7.10864				30.42	1.03711	0.895325	0.648193	1.37915	2.32416	3.72662	7.26715	12.6766	20.7808	30.6458
	30.72	7.73676	7.31775	7.09064	6.71185	6.84589	6.17603	6.70062	7.11182				30.52	1.03552	0.890564	0.661499	1.37604	2.32733	3.71722	7.2663	12.6883	20.798	30.6512
	30.82	7.72809	7.31458	7.08282	6.70319	6.85297	6.17285	6.7132	7.10864				30.62	1.03247	0.895325	0.65442	1.40186	2.34137	3.73602	7.27887	12.6851	20.8043	30.6763
	30.92	7.73676	7.31775	7.09454	6.70795	6.8576	6.17603	6.70453	7.11414				30.72	1.04419	0.909363	0.654419	1.3877	2.33038	3.74066	7.29291	12.6906	20.8082	30.6762
	31.02	7.7149	7.30676	7.09296	6.69696	6.85687	6.16504	6.72101	7.13208				30.82	1.0332	0.90387	0.663086	1.39246	2.33514	3.73676	7.29291	12.7	20.8238	30.6809
	31.12	7.71246	7.30762	7.08209	6.69623	6.83575	6.17603	6.71088	7.13135				30.92	1.01917	0.915588	0.662231	1.39868	2.34137	3.74774	7.29523	12.7125	20.8394	30.6958
	31.22	7.70551	7.30444	7.07892	6.6861	6.83417	6.16589	6.70612	7.13293				31.02	1.03479	0.912537	0.675537	1.40417	2.34918	3.76569	7.30231	12.7414	20.8589	30.6981
	31.32	7.70782	7.30286	7.07733	6.68134	6.82721	6.16113	6.70929	7.1344				31.12	1.04028	0.923401	0.691162	1.401	2.36481	3.76959	7.31793	12.7515	20.8691	30.6981
	31.42	7.70551	7.29431	7.07111	6.67279	6.83417	6.15491	6.71234	7.11963				31.22	1.04883	0.926575	0.68335	1.4104	2.36713	3.78363	7.32648	12.7446	20.8683	30.7098
	31.52	7.69061	7.29504	7.07501	6.67584	6.82794	6.16504	6.7132	7.13367				31.32	1.04651	0.933533	0.687256	1.40259	2.36481	3.77899	7.3382	12.7609	20.8785	30.7192
	31.62	7.68512	7.28882	7.07501	6.6767	6.83344	6.15649	6.70929	7.13135				31.42	1.04651	0.924255	0.691895	1.39319	2.36871	3.78754	7.3476	12.7593	20.8886	30.7177
	31.72	7.67975	7.29272	7.07892	6.67279	6.82477	6.15881	6.6983	7.13367				31.52	1.0387	0.923401	0.686524	1.39087	2.38434	3.79694	7.3476	12.7609	20.8996	30.7278
	31.82	7.68597	7.2771	7.05157	6.6524	6.82562	6.14392	6.69757	7.12817				31.62	1.0293	0.921814	0.68567	1.38306	2.37262	3.79462	7.3476	12.7726	20.9097	30.7388
	31.92	7.67499	7.27478	7.05157	6.65485	6.82721	6.14636	6.69757	7.11963				31.72	1.0387	0.916443	0.682617	1.38464	2.37653	3.77582	7.35931	12.782	20.9168	30.7349
	32.02	7.67035	7.27478	7.06097	6.66339	6.81696	6.16431	6.70062	7.13135				31.82	1.0426	0.917175	0.681763	1.39087	2.38361	3.78448	7.3609	12.782	20.9175	30.7466
	32.12	7.67267	7.26379	7.05157	6.6618	6.81781	6.1416	6.70148	7.13049				31.92	1.04968	0.921082	0.704468	1.38074	2.38275	3.78363	7.36713	12.8117	20.9511	30.7372
	32.22	7.64606	7.25757	7.04926	6.65326	6.8045	6.14478	6.68817	7.13135				32.02	1.04883	0.914856	0.701295	1.401	2.39447	3.79852	7.36945	12.8101	20.966	30.7622
	32.32	7.64691	7.25366	7.03046	6.64227	6.78729	6.13147	6.67877	7.11963				32.12	1.05981	0.93512	0.711426	1.39319	2.39374	3.80316	7.39215	12.8297	20.9745	30.7762
	32.42	7.62506	7.23804	7.02264	6.62433	6.78888	6.11658	6.68976	7.12817				32.22	1.05664	0.922668	0.710693	1.39087	2.40228	3.81329	7.39056	12.8312	20.98	30.7762
	32.52	7.63202	7.24353	7.02423	6.62982	6.78656	6.12524	6.67804	7.12744				32.32	1.06677	0.929626	0.713867	1.39478	2.40619	3.81024	7.41473	12.8406	20.9973	30.7762
	32.62	7.62579	7.23181	7.01178	6.6181	6.78888	6.11353	6.67877	7.11572				32.42	1.06213	0.927307	0.724731	1.40259	2.40314	3.82428	7.41949	12.8563	21.0191	30.788
	32.72	7.61798	7.23254	7.01874	6.62115	6.78656	6.11584	6.68195	7.12817				32.52	1.07703	0.924255	0.735718	1.40417	2.414	3.83759	7.42572	12.8703	21.0386	30.7974
	32.82	7.62579	7.22632	7.01019	6.62201	6.77557	6.11353	6.67877	7.11963				32.62	1.08789	0.936707	0.744263	1.41272	2.42499	3.84381	7.43903	12.8843	21.0504	30.802
	32.92	7.61249	7.22473	7.00153	6.61102	6.77716	6.11426	6.67804	7.11646				32.72	1.09106	0.946838	0.755981	1.41199	2.42572	3.83832	7.44995	12.9	21.0667	30.8223
	33.02	7.61566	7.224	7.01178	6.61188	6.77557	6.11584	6.66864	7.12976				32.82	1.09961	0.957825	0.759888	1.41113	2.43585	3.85004	7.48199	12.9055	21.0754	30.8254
	33.12	7.59528	7.2146	7.00934	6.62115	6.77875	6.11426	6.68976	7.12817				32.92	1.09802	0.953064	0.764648	1.41663	2.44293	3.86102	7.48663	12.9211	21.1066	30.8333
	33.22	7.60944	7.21619	7.02191	6.62201	6.76935	6.11743	6.68658	7.14307				33.02	1.10278	0.958557	0.763795	1.43542	2.45233	3.88287	7.48431	12.9328	21.1168	30.8599
	33.32	7.61407	7.20752	7.01093	6.61102	6.78107	6.10645	6.68976	7.13989				33.12	1.10669	0.963318	0.761475	1.43152	2.44684	3.88287	7.50775	12.9328	21.1347	30.8583
	33.42	7.60626	7.22009	7.00397	6.61578	6.78656	6.11121	6.68585	7.14307				33.22	1.1012	0.956238	0.763794	1.43066	2.46246	3.87738	7.50775	12.9406	21.1386	30.87
	33.52	7.61566	7.21777	7.00629	6.6181	6.76544	6.11353	6.67487	7.15247				33.32	1.10583	0.972595	0.766968	1.43542	2.45306	3.88678	7.51788	12.9523	21.1519	30.8911
	33.62	7.60468	7.21301	6.99762	6.60944	6.78656	6.10486	6.69208	7.15552				33.42	1.1051	0.96405	0.787231	1.43225	2.46478	3.8891	7.52728	12.9781	21.1832	30.9208
	33.72	7.58673	7.20679	7.01019	6.62201	6.77789	6.12524	6.69049	7.17041				33.52	1.12231	0.967957	0.796631	1.45728	2.47968	3.9118	7.53119	12.993	21.2004	30.9325
	33.82	7.59064	7.2052	7.00079	6.61261	6.76935	6.11584	6.68976	7.15942				33.62	1.14258	0.987488	0.7865	1.46509	2.4859	3.90631	7.56085	12.9969	21.2027	30.952
	33.92	7.5672	7.19897	6.99298	6.61029	6.77325	6.11353	6.68427	7.15088				33.72	1.14966	0.989075	0.775513	1.46899	2.48749	3.9079	7.56012	12.9992	21.1965	30.963
	34.02	7.57892	7.20447	6.99689	6.60712	6.75763	6.11035	6.67877	7.14539				33.82	1.13086	0.9953	0.795898	1.46277	2.4726	3.9024	7.56012	13.0203	21.2199	30.9559
	34.12	7.56488	7.18567	6.98199	6.5993	6.76703	6.10254	6.68195	7.13599				33.92	1.13013	0.974182	0.783325	1.4729	2.49139	3.91412	7.55695	13.0109	21.23	30.9771
	34.22	7.55707	7.19116	6.99457	6.60248	6.75763	6.11743	6.67023	7.15088				34.02	1.14966	0.996887	0.794312	1.47449	2.4859	3.90863	7.57733	13.0187	21.2496	30.9872
	34.32	7.57184	7.17712	6.98444	6.59076	6.75763	6.10571	6.66083	7.13916				34.12	1.14807	0.996887	0.793457	1.48303	2.50153	3.91962	7.57648	13.0312	21.2675	30.9989
	34.42	7.57269	7.16772	6.98126	6.58136	6.76544	6.09863	6.66705	7.13757				34.22	1.13867	1.00543	0.786499	1.48303	2.49371	3.92426	7.58588	13.0422	21.2808	31.0168
	34.52	7.56793	7.18726	6.98749	6.5899	6.7514	6.11426	6.65851	7.15552				34.32	1.14807	1.00153	0.795044	1.49243	2.49603	3.92035	7.58588	13.0539	21.2988	31.0223
	34.62	7.56879	7.17554	6.97894	6.59076	6.75446	6.10571	6.65924	7.14697				34.42	1.15039	0.996887	0.804443	1.49634	2.50775	3.93134	7.5882	13.0539	21.3121	31.0317
	34.72	7.57111	7.18567	6.98199	6.59149	6.75531	6.10645	6.66241	7.15942				34.52	1.16138	1.00543	0.80603	1.50256	2.51874	3.93756	7.59991	13.0711	21.3215	31.0497
	34.82	7.56488	7.17871	6.98444	6.58453	6.75604	6.1073	6.66315	7.15869				34.62	1.16992	1.01483	0.805177	1.50183	2.52264	3.93756	7.6109	13.0601	21.3378	31.0692
	34.92	7.55548	7.18799	6.97968	6.60321	6.75531	6.11426	6.67181	7.15942				34.72	1.16528	1.01642	0.796631	1.49475	2.50385	3.93756	7.61713	13.0672	21.355	31.0786
	35.02	7.54218	7.18884	6.97894	6.60248	6.74518	6.11353	6.66632	7.17041				34.82	1.1488	1.01324	0.80603	1.49402	2.51324	3.93988	7.62885	13.0891	21.3801	31.0911
	35.12	7.54144	7.17712	6.96954	6.59076	6.74274	6.10413	6.65533	7.1665				34.92	1.15356	1.00934	0.802124	1.50806	2.52106	3.95636	7.63116	13.1008	21.3879	31.106
	35.22	7.55389	7.16846	6.96014	6.56805	6.75763	6.10254	6.66083	7.16724				35.02	1.16528	1.02582	0.80127	1.50256	2.52106	3.94379	7.64606	13.0992	21.3847	31.1099
	35.32	7.54535	7.17163	6.96564	6.57355	6.76154	6.10803	6.66705	7.18054				35.12	1.1582	1.01093	0.806763	1.51196	2.52106	3.96564	7.63824	13.1024	21.4019	31.1262
	35.42	7.53595	7.17554	6.97113	6.59149	6.74359	6.12366	6.65851	7.19849				35.22	1.15588	1.01166	0.81543	1.51428	2.51556	3.95868	7.6452	13.118	21.4191	31.1278
	35.52	7.53363	7.15918	6.96173	6.57123	6.74591	6.10571	6.67096	7.18994				35.32	1.1582	1.01642	0.826294	1.51123	2.52423	3.96259	7.65619	13.1226	21.4293	31.1388
	35.62	7.51874	7.16614	6.97186	6.57196	6.74359	6.10645	6.66241	7.19617				35.42	1.16919	1.02032	0.825562	1.52209	2.52338	3.96722	7.65546	13.1437	21.4387	31.1473
	35.72	7.52655	7.15759	6.96332	6.565	6.73651	6.09949	6.65533	7.18994				35.52	1.18164	1.01324	0.824707	1.52527	2.5351	3.97821	7.66632	13.15	21.4472	31.1614
	35.82	7.52033	7.13879	6.95551	6.56183	6.74432	6.10413	6.66315	7.19226				35.62	1.19104	1.02264	0.829468	1.53223	2.54449	3.98517	7.67572	13.1461	21.4605	31.1809
	35.92	7.50629	7.14661	6.96014	6.56024	6.7475	6.10254	6.664	7.19849				35.72	1.17932	1.01715	0.821655	1.52527	2.54681	3.98834	7.68817	13.1649	21.4777	31.1817
	36.02	7.5047	7.13025	6.9422	6.5517	6.73578	6.09399	6.65851	7.19226				35.82	1.17932	1.02655	0.806763	1.53149	2.55389	3.98761	7.69293	13.1649	21.4879	31.1763
	36.12	7.50238	7.11853	6.93988	6.5423	6.7326	6.09399	6.65533	7.18994				35.92	1.17932	1.02814	0.817749	1.53381	2.53827	3.98676	7.69684	13.1828	21.498	31.1786
	36.22	7.50311	7.11694	6.93671	6.54852	6.72406	6.09314	6.64679	7.19849				36.02	1.1731	1.02264	0.812256	1.53699	2.54681	3.99615	7.68976	13.1805	21.509	31.1926
	36.32	7.48908	7.11462	6.93048	6.53998	6.72479	6.09399	6.64752	7.19543				36.12	1.17932	1.02496	0.814576	1.54321	2.54376	3.99542	7.70074	13.1789	21.5168	31.2091
	36.42	7.49689	7.11536	6.94061	6.54071	6.71857	6.09473	6.6507	7.18909				36.22	1.1676	1.03363	0.813843	1.53308	2.54291	3.99457	7.70697	13.1929	21.5191	31.2098
	36.52	7.49689	7.09741	6.93365	6.53375	6.72638	6.08618	6.64911	7.18994				36.32	1.16919	1.03278	0.814575	1.54163	2.55463	4.00629	7.71478	13.2101	21.5386	31.2177
	36.62	7.48285	7.10522	6.93829	6.55011	6.72479	6.08618	6.64984	7.20007				36.42	1.17542	1.04218	0.823975	1.55261	2.55389	4.00946	7.71637	13.2219	21.5566	31.231
	36.72	7.4859	7.09583	6.93671	6.54852	6.71625	6.09082	6.6507	7.19849				36.52	1.16602	1.04218	0.826294	1.55957	2.55072	4.01642	7.72491	13.2359	21.5582	31.2379
	36.82	7.48676	7.08887	6.92816	6.5423	6.71857	6.08459	6.65143	7.19775				36.62	1.17542	1.04218	0.825562	1.56506	2.55463	4.01959	7.73273	13.2453	21.58	31.2544
	36.92	7.46954	7.09583	6.92889	6.55243	6.71625	6.09473	6.64288	7.21021				36.72	1.1676	1.03668	0.826294	1.56433	2.55621	4.02118	7.73981	13.2547	21.5816	31.2606
	37.02	7.46881	7.08728	6.93439	6.54156	6.70685	6.08618	6.63507	7.20166				36.82	1.16992	1.04767	0.833374	1.56506	2.5578	4.02972	7.74835	13.2726	21.5965	31.2606
	37.12	7.47577	7.07788	6.93439	6.52509	6.70453	6.09082	6.64679	7.20398				36.92	1.17932	1.05621	0.813843	1.57373	2.56403	4.03839	7.75775	13.2805	21.5972	31.2716
	37.22	7.45782	7.07788	6.93207	6.53217	6.70526	6.0979	6.65924	7.20166				37.02	1.17932	1.05157	0.822388	1.57288	2.55231	4.03754	7.76947	13.2828	21.6152	31.2684
	37.32	7.45782	7.07629	6.9328	6.5329	6.69904	6.09863	6.65533	7.21021				37.12	1.18091	1.04449	0.826294	1.58228	2.55389	4.03754	7.77106	13.2922	21.6301	31.2786
	37.42	7.46564	7.07166	6.92816	6.52667	6.69672	6.09399	6.66241	7.20398				37.22	1.18713	1.05548	0.83728	1.57214	2.55463	4.04852	7.7851	13.3055	21.6402	31.3013
	37.52	7.46564	7.07556	6.92267	6.52435	6.69513	6.10571	6.66864	7.21338				37.32	1.17542	1.06171	0.840332	1.58069	2.56403	4.05475	7.78741	13.3257	21.6636	31.3075
	37.62	7.46564	7.07629	6.9422	6.52277	6.69354	6.10413	6.66705	7.21179				37.42	1.17773	1.06403	0.835693	1.5979	2.57184	4.06329	7.79681	13.3218	21.666	31.3254
	37.72	7.46564	7.08411	6.94061	6.52118	6.68732	6.10254	6.6601	7.21802				37.52	1.19495	1.07965	0.823242	1.60022	2.57416	4.07977	7.80304	13.3422	21.6769	31.3325
	37.82	7.46405	7.07788	6.92035	6.51422	6.71075	6.09399	6.68036	7.20947				37.62	1.19727	1.07501	0.81067	1.60181	2.58356	4.08368	7.7984	13.3469	21.6848	31.3364
	37.92	7.46332	7.0896	6.92267	6.52277	6.70917	6.09631	6.68109	7.22351				37.72	1.19653	1.07111	0.812256	1.60339	2.57343	4.0766	7.80463	13.3609	21.6949	31.3387
	38.02	7.45624	7.0896	6.92267	6.5235	6.71002	6.10645	6.68976	7.22974				37.82	1.18872	1.06403	0.812256	1.60962	2.59369	4.086	7.81635	13.3804	21.7034	31.3661
	38.12	7.46722	7.09509	6.92816	6.53217	6.70685	6.10803	6.68036	7.24072				37.92	1.18555	1.07343	0.814575	1.61194	2.59137	4.086	7.81793	13.3937	21.7222	31.3668
	38.22	7.46332	7.08569	6.91876	6.52277	6.70685	6.10803	6.68036	7.23132				38.02	1.19336	1.07343	0.818481	1.62134	2.60309	4.10004	7.82489	13.3937	21.7394	31.3833
	38.32	7.45233	7.08801	6.91876	6.52277	6.70453	6.11584	6.67963	7.23914				38.12	1.20044	1.08514	0.827148	1.62366	2.60541	4.10944	7.8421	13.4109	21.7394	31.4028
	38.42	7.46014	7.08728	6.91644	6.52045	6.69354	6.11353	6.67719	7.24854				38.22	1.20667	1.08746	0.814575	1.63232	2.61407	4.1087	7.85931	13.4016	21.748	31.4091
	38.52	7.45551	7.07788	6.90778	6.50946	6.69904	6.10254	6.7038	7.24927				38.32	1.20667	1.08441	0.825562	1.62366	2.61322	4.11566	7.85858	13.4149	21.759	31.4208
	38.62	7.44611	7.0896	6.92267	6.51495	6.69904	6.10962	6.70148	7.25476				38.42	1.20117	1.08124	0.840332	1.63306	2.62262	4.12506	7.85541	13.4374	21.7737	31.4302
	38.72	7.44611	7.0896	6.91254	6.51263	6.69745	6.11353	6.69049	7.26025				38.52	1.21216	1.08356	0.843506	1.62915	2.62494	4.13129	7.85773	13.4406	21.7785	31.4465
	38.82	7.44611	7.08801	6.90155	6.50165	6.69122	6.10254	6.68658	7.26099				38.62	1.21289	1.09918	0.83728	1.62915	2.63434	4.12738	7.87494	13.4539	21.7808	31.4497
	38.92	7.44611	7.07007	6.88361	6.49542	6.69672	6.09631	6.70148	7.26257				38.72	1.20898	1.09528	0.857544	1.63147	2.62494	4.13837	7.88666	13.4836	21.8098	31.4559
	39.02	7.44452	7.07556	6.8891	6.50092	6.68732	6.10181	6.70148	7.27747				38.82	1.21997	1.09454	0.854492	1.65491	2.64764	4.15863	7.88898	13.4914	21.8176	31.4817
	39.12	7.43597	7.06616	6.88202	6.49384	6.69354	6.10413	6.70612	7.25867				38.92	1.23242	1.11249	0.845825	1.65027	2.65387	4.1673	7.9101	13.5031	21.8277	31.4904
	39.22	7.43988	7.06458	6.88983	6.50165	6.685	6.10254	6.69989	7.26489				39.02	1.2395	1.11017	0.855225	1.64246	2.64606	4.16412	7.91718	13.5109	21.8456	31.4989
	39.32	7.44684	7.05762	6.88287	6.4931	6.6795	6.09399	6.71161	7.26807				39.12	1.2301	1.10309	0.845093	1.64319	2.64996	4.15863	7.91632	13.5226	21.8566	31.5129
	39.42	7.44769	7.06616	6.89142	6.49542	6.6795	6.09631	6.72174	7.2782				39.22	1.21997	1.11407	0.851318	1.65027	2.66327	4.17511	7.92572	13.5242	21.855	31.5192
	39.52	7.44379	7.06458	6.88983	6.49384	6.68341	6.09473	6.7132	7.28833				39.32	1.22388	1.11249	0.853638	1.64246	2.64374	4.17426	7.93671	13.55	21.8707	31.5168
	39.62	7.43439	7.05603	6.88129	6.48529	6.67487	6.08618	6.7171	7.28992				39.42	1.2168	1.11249	0.855225	1.66272	2.664	4.19696	7.93353	13.5624	21.8863	31.5497
	39.72	7.44611	7.05212	6.87738	6.48138	6.66852	6.09009	6.70612	7.2876				39.52	1.22852	1.12579	0.857544	1.65881	2.67413	4.20392	7.94757	13.5734	21.8902	31.5614
	39.82	7.43671	7.04346	6.86871	6.4704	6.66779	6.0791	6.7132	7.27661				39.62	1.23792	1.13275	0.866943	1.64636	2.67889	4.20709	7.95538	13.5851	21.9003	31.5614
	39.92	7.44379	7.05835	6.88361	6.47589	6.6795	6.08459	6.71942	7.29382				39.72	1.24023	1.12653	0.863037	1.65259	2.67572	4.20941	7.95929	13.6063	21.9191	31.5731
	40.02	7.43512	7.05835	6.87579	6.47589	6.67719	6.08459	6.72882	7.30164				39.82	1.25122	1.13751	0.862305	1.66272	2.69452	4.22821	7.97028	13.618	21.9254	31.5887
	40.12	7.44769	7.06775	6.87506	6.47357	6.6662	6.09399	6.72015	7.29932				39.92	1.26526	1.15387	0.853638	1.67212	2.69293	4.23444	7.99603	13.6109	21.9293	31.588
	40.22	7.43829	7.05676	6.8703	6.46259	6.66937	6.08301	6.73273	7.28833				40.02	1.25745	1.16095	0.863037	1.6604	2.69452	4.23444	7.99371	13.632	21.9465	31.5966
	40.32	7.43048	7.04822	6.87347	6.46576	6.65997	6.08618	6.73114	7.30481				40.12	1.25903	1.15314	0.864623	1.66199	2.70306	4.23602	7.98663	13.6515	21.9582	31.5966
	40.42	7.43048	7.05054	6.86407	6.45795	6.65839	6.07678	6.72955	7.30164				40.22	1.26526	1.15387	0.871582	1.68225	2.72577	4.25629	7.99762	13.6633	21.9667	31.62
	40.52	7.42816	7.04895	6.86249	6.46259	6.65997	6.0752	6.72491	7.30005				40.32	1.26758	1.17657	0.877075	1.68384	2.73273	4.2641	8.01556	13.6711	21.9785	31.6184
	40.62	7.41876	7.04431	6.84454	6.45477	6.65924	6.07678	6.72882	7.30164				40.42	1.27539	1.18353	0.87793	1.68384	2.7359	4.25946	8.02802	13.6805	21.9894	31.6255
	40.72	7.41949	7.04822	6.84454	6.44623	6.65607	6.07446	6.73346	7.29932				40.52	1.26294	1.17499	0.873169	1.67212	2.7359	4.26569	8.03119	13.689	22.0051	31.6372
	40.82	7.42816	7.03882	6.85626	6.43683	6.64899	6.06738	6.74127	7.30164				40.62	1.26917	1.17267	0.882568	1.68152	2.73358	4.2735	8.02887	13.7101	22.0058	31.6473
	40.92	7.41876	7.04504	6.85468	6.43524	6.65765	6.0752	6.74054	7.31018				40.72	1.2793	1.17267	0.874756	1.68225	2.74213	4.27582	8.02887	13.7234	22.0168	31.6489
	41.02	7.41876	7.04431	6.85394	6.43451	6.64825	6.08386	6.73895	7.31262				40.82	1.2887	1.18121	0.890381	1.69165	2.75311	4.2868	8.04523	13.7398	22.0269	31.6692
	41.12	7.40704	7.03491	6.84454	6.42511	6.64825	6.06506	6.75067	7.32117				40.92	1.27856	1.1828	0.886475	1.67993	2.75934	4.29303	8.05463	13.7492	22.0386	31.6864
	41.22	7.40631	7.03491	6.84454	6.42511	6.64825	6.06506	6.75067	7.31958				41.02	1.28479	1.1828	0.9021	1.68152	2.75385	4.29535	8.05621	13.7609	22.0449	31.6997
	41.32	7.40314	7.03491	6.84613	6.43683	6.64752	6.06506	6.74835	7.32275				41.12	1.28711	1.18512	0.9021	1.69006	2.76324	4.30634	8.06244	13.7711	22.0558	31.7177
	41.42	7.40387	7.03491	6.85004	6.43451	6.63263	6.07446	6.75067	7.32666				41.22	1.2981	1.18439	0.8927	1.69946	2.75311	4.31256	8.06476	13.782	22.0754	31.7177
	41.52	7.41876	7.03491	6.84845	6.42511	6.63104	6.06506	6.74908	7.32898				41.32	1.29651	1.19061	0.895874	1.69006	2.76166	4.31488	8.07416	13.8	22.0777	31.7177
	41.62	7.41876	7.03333	6.84686	6.42511	6.63885	6.06348	6.76239	7.34534				41.42	1.29883	1.19293	0.900513	1.70105	2.77264	4.32428	8.07648	13.8062	22.0941	31.731
	41.72	7.41644	7.03882	6.85236	6.43524	6.64825	6.07678	6.76239	7.3446				41.52	1.29651	1.20392	0.896606	1.70801	2.7796	4.32428	8.0976	13.814	22.0988	31.7434
	41.82	7.40704	7.03882	6.85236	6.43683	6.64825	6.07678	6.76007	7.35242				41.62	1.29492	1.20306	0.895874	1.70337	2.7851	4.32428	8.09601	13.8351	22.1074	31.7489
	41.92	7.40704	7.02869	6.85236	6.4267	6.63885	6.07678	6.74908	7.3501				41.72	1.29028	1.20624	0.9021	1.70496	2.78827	4.33832	8.09137	13.843	22.1089	31.7622
	42.02	7.40704	7.0177	6.85077	6.42352	6.63422	6.0752	6.74286	7.35083				41.82	1.29102	1.19611	0.916138	1.71118	2.79681	4.34772	8.09991	13.8563	22.1418	31.7762
	42.12	7.40704	7.01147	6.84454	6.4173	6.64044	6.08069	6.75458	7.3446				41.92	1.30042	1.20465	0.916992	1.7135	2.81793	4.36102	8.10931	13.8719	22.148	31.802
	42.22	7.40704	7.01147	6.83673	6.4173	6.63812	6.08069	6.75458	7.35632				42.02	1.30042	1.22577	0.916139	1.72217	2.8172	4.36493	8.12885	13.882	22.1496	31.8224
	42.32	7.39923	7.00916	6.84222	6.41498	6.62872	6.07605	6.76239	7.36182				42.12	1.29968	1.21332	0.925537	1.719	2.80463	4.35553	8.12811	13.882	22.1597	31.8192
	42.42	7.40778	7.00208	6.83282	6.40717	6.63104	6.06506	6.76239	7.35242				42.22	1.29651	1.21014	0.927124	1.7135	2.81403	4.35785	8.12494	13.8898	22.1793	31.8333
	42.52	7.41095	7.01697	6.83282	6.41339	6.63885	6.06506	6.76239	7.36182				42.32	1.29883	1.20465	0.929443	1.7229	2.81561	4.36725	8.12726	13.907	22.2027	31.8419
	42.62	7.40863	7.0083	6.83124	6.4118	6.62091	6.06348	6.76239	7.35864				42.42	1.29651	1.21405	0.931763	1.72839	2.82965	4.37274	8.14838	13.9055	22.2043	31.8544
	42.72	7.39069	7.00916	6.8266	6.40558	6.62018	6.06897	6.77179	7.35242				42.52	1.30432	1.22186	0.934937	1.70886	2.82025	4.36566	8.15546	13.9195	22.2144	31.8661
	42.82	7.38751	6.99744	6.83051	6.40326	6.61469	6.06665	6.76007	7.36182				42.62	1.30591	1.21173	0.941895	1.71741	2.83124	4.37506	8.16241	13.939	22.2339	31.8677
	42.92	7.38751	6.98572	6.81879	6.39154	6.60529	6.05493	6.75067	7.3501				42.72	1.31213	1.22028	0.93335	1.72522	2.83588	4.38287	8.17181	13.9406	22.2363	31.8942
	43.02	7.38593	6.97632	6.80939	6.38214	6.60529	6.04395	6.75067	7.34692				42.82	1.31287	1.22809	0.946655	1.71899	2.82965	4.38287	8.17023	13.9641	22.2613	31.9028
	43.12	7.3797	6.97632	6.81171	6.38214	6.6037	6.04553	6.74908	7.35242				42.92	1.30823	1.22345	0.9552	1.73303	2.83588	4.39691	8.17804	13.9719	22.2785	31.9286
	43.22	7.38751	6.97473	6.81952	6.38287	6.61151	6.04395	6.74518	7.35864				43.02	1.31995	1.23358	0.9646	1.74402	2.85468	4.4079	8.20074	13.9836	22.287	31.9419
	43.32	7.38751	6.96851	6.81329	6.38605	6.6264	6.04944	6.76007	7.35242				43.12	1.32153	1.2359	0.963867	1.75024	2.85309	4.42584	8.20697	13.9813	22.298	31.9622
	43.42	7.38593	6.96619	6.81879	6.38922	6.60529	6.05261	6.75067	7.36963				43.22	1.31604	1.24689	0.963013	1.75024	2.85077	4.4118	8.20697	13.9813	22.3058	31.9708
	43.52	7.37738	6.95679	6.80939	6.37274	6.61542	6.03381	6.74908	7.37195				43.32	1.31372	1.23907	0.960693	1.74243	2.84369	4.41644	8.20465	13.9992	22.316	31.9778
	43.62	7.35785	6.9552	6.8078	6.37823	6.60687	6.03223	6.74835	7.37585				43.42	1.30664	1.23199	0.96228	1.75024	2.85309	4.42584	8.19757	14.007	22.3261	31.9989
	43.72	7.36407	6.95215	6.79926	6.36029	6.59747	6.03149	6.73895	7.35791				43.52	1.31604	1.24139	0.982544	1.74243	2.84296	4.42743	8.21869	14.007	22.3371	32.0122
	43.82	7.37421	6.93335	6.78986	6.35089	6.59906	6.02209	6.73895	7.34851				43.62	1.30981	1.2359	0.978638	1.74402	2.84918	4.43597	8.22028	14.0195	22.3456	32.038
	43.92	7.36798	6.93335	6.78986	6.36261	6.61383	6.03381	6.7608	7.36023				43.72	1.31604	1.2453	0.966919	1.74866	2.8421	4.44379	8.2265	14.0344	22.3495	32.0497
	44.02	7.37738	6.94348	6.81171	6.37274	6.60297	6.04395	6.75458	7.37817				43.82	1.30273	1.2453	0.977905	1.74475	2.84528	4.43915	8.23505	14.0422	22.3605	32.0598
	44.12	7.36798	6.93726	6.79376	6.36652	6.60687	6.03772	6.75226	7.37195				43.92	1.29651	1.2359	0.98645	1.74243	2.84528	4.44537	8.23822	14.0539	22.3566	32.0809
	44.22	7.36639	6.93494	6.80548	6.3642	6.59747	6.0354	6.74286	7.36804				44.02	1.29102	1.24689	0.99585	1.74243	2.84686	4.44769	8.23822	14.0617	22.3691	32.0825
	44.32	7.36017	6.92554	6.79376	6.3548	6.6037	6.03772	6.74127	7.36414				44.12	1.30042	1.25311	0.984131	1.74402	2.84369	4.4649	8.23981	14.0734	22.3824	32.1005
	44.42	7.35785	6.93567	6.80389	6.35321	6.59747	6.04395	6.74677	7.36255				44.22	1.30042	1.2453	0.985718	1.75024	2.85309	4.45941	8.24835	14.0789	22.3996	32.1021
	44.52	7.35626	6.92786	6.79767	6.34698	6.59515	6.03613	6.74603	7.354				44.32	1.2887	1.24762	0.984131	1.74475	2.85541	4.46881	8.26947	14.0836	22.3964	32.1083
	44.62	7.35626	6.91931	6.79694	6.34467	6.59357	6.02759	6.74908	7.3501				44.42	1.2887	1.2453	0.984131	1.75415	2.86481	4.4704	8.26947	14.1024	22.4074	32.12
	44.72	7.35394	6.91772	6.80157	6.34308	6.59357	6.03772	6.74835	7.36023				44.52	1.29102	1.24689	0.985719	1.75183	2.86407	4.4743	8.27106	14.1008	22.4191	32.1177
	44.82	7.34528	6.91541	6.79926	6.34857	6.59357	6.03308	6.74054	7.35791				44.62	1.30981	1.25311	0.982544	1.74475	2.8609	4.46491	8.27496	14.1008	22.4175	32.1106
	44.92	7.35626	6.90601	6.79767	6.33917	6.59198	6.02209	6.74359	7.36023				44.72	1.29028	1.25311	0.982544	1.75574	2.85309	4.4649	8.2757	14.1086	22.4238	32.1192
	45.02	7.35394	6.90442	6.79608	6.33759	6.58575	6.02051	6.73114	7.36646				44.82	1.29651	1.25311	0.99353	1.73853	2.84369	4.45551	8.2851	14.1203	22.4269	32.1184
	45.12	7.34454	6.89587	6.78986	6.33136	6.58575	6.01428	6.73114	7.36023				44.92	1.28479	1.23126	1.00208	1.75256	2.85309	4.4649	8.2757	14.1226	22.4371	32.1278
	45.22	7.34222	6.89429	6.78986	6.32977	6.58575	6.01428	6.73114	7.37195				45.02	1.28479	1.23199	1.00366	1.75415	2.85541	4.46881	8.28668	14.1375	22.4527	32.1317
	45.32	7.33283	6.89429	6.80157	6.32355	6.58344	6.026	6.74054	7.37976				45.12	1.28943	1.24371	1.00525	1.76746	2.86407	4.48212	8.29523	14.1398	22.4488	32.1567
	45.42	7.33124	6.89197	6.79926	6.32281	6.57635	6.02368	6.73114	7.38916				45.22	1.30591	1.25079	1.01147	1.76038	2.8609	4.47272	8.31635	14.1476	22.466	32.1567
	45.52	7.3172	6.88257	6.78986	6.31964	6.58417	6.02209	6.72955	7.38525				45.32	1.29651	1.24139	1.00208	1.76978	2.8609	4.48053	8.31793	14.1594	22.4761	32.1669
	45.62	7.31488	6.87939	6.78827	6.31805	6.57013	6.02051	6.73114	7.38599				45.42	1.28479	1.24371	1.01147	1.77136	2.8515	4.48285	8.32416	14.1711	22.4941	32.1669
	45.72	7.30548	6.87866	6.78204	6.31183	6.57721	6.026	6.72882	7.37976				45.52	1.28479	1.24298	1.00525	1.77991	2.8609	4.49225	8.33429	14.1711	22.4918	32.1552
	45.82	7.30548	6.87634	6.78754	6.30951	6.56622	6.02136	6.71942	7.37744				45.62	1.28638	1.24921	1.00598	1.76978	2.85309	4.48444	8.34369	14.1828	22.4973	32.1591
	45.92	7.31171	6.86694	6.77814	6.30011	6.56622	6.00256	6.71942	7.37585				45.72	1.27698	1.24139	1.01538	1.76978	2.85309	4.49774	8.3476	14.1906	22.5074	32.1591
	46.02	7.30316	6.86694	6.77655	6.30011	6.57245	6.00256	6.72955	7.37585				45.82	1.27698	1.24139	1.01538	1.76978	2.85468	4.50629	8.34918	14.2007	22.5159	32.1591
	46.12	7.29376	6.86536	6.76874	6.30084	6.56622	6.0127	6.72101	7.3844				45.92	1.27698	1.2359	1.00366	1.76978	2.85931	4.5141	8.35541	14.2023	22.5207	32.1591
	46.22	7.29376	6.85681	6.76019	6.3017	6.55841	6.01196	6.71161	7.36963				46.02	1.27771	1.2453	1.00598	1.76978	2.85541	4.50787	8.35614	14.2141	22.5191	32.1708
	46.32	7.29218	6.84741	6.75079	6.30402	6.56622	6.00256	6.71161	7.37195				46.12	1.28088	1.2453	1.01538	1.77209	2.85699	4.50787	8.36713	14.2336	22.541	32.1708
	46.42	7.28363	6.84741	6.76251	6.30402	6.56464	6.0127	6.71002	7.37976				46.22	1.28088	1.24762	1.0177	1.78149	2.85699	4.51019	8.36713	14.2453	22.5425	32.1724
	46.52	7.27423	6.84583	6.75861	6.30243	6.55609	6.00488	6.70148	7.38757				46.32	1.28088	1.25702	1.01697	1.78381	2.85858	4.52118	8.36713	14.2531	22.5598	32.1809
	46.62	7.27191	6.83728	6.74066	6.29388	6.54828	6.00415	6.69208	7.36963				46.42	1.28088	1.25861	1.02319	1.79321	2.86481	4.5274	8.38043	14.2625	22.5621	32.1997
	46.72	7.26093	6.82788	6.73126	6.28448	6.56232	5.99475	6.69757	7.36804				46.52	1.28088	1.26715	1.02551	1.79321	2.86713	4.5274	8.38898	14.2609	22.5793	32.1926
	46.82	7.2547	6.81152	6.72894	6.28217	6.54511	5.99243	6.68659	7.36572				46.62	1.26917	1.26483	1.02637	1.7948	2.87653	4.5274	8.39838	14.2586	22.5855	32.2012
	46.92	7.2547	6.79114	6.72577	6.27277	6.53888	5.99316	6.69208	7.36487				46.72	1.27075	1.26483	1.02319	1.79871	2.87421	4.53912	8.4101	14.2609	22.5816	32.2098
	47.02	7.27814	6.78491	6.71954	6.27277	6.54669	5.98694	6.69208	7.35242				46.82	1.27466	1.2641	1.01379	1.78149	2.86713	4.53912	8.40778	14.257	22.5777	32.2098
	47.12	7.27814	6.78491	6.71954	6.27277	6.55841	5.98694	6.7038	7.36023				46.92	1.26758	1.26324	1.02478	1.77209	2.85468	4.5274	8.40851	14.2672	22.5949	32.2098
	47.22	7.27582	6.79895	6.73126	6.2829	6.55841	5.99866	6.71161	7.38367				47.02	1.26526	1.26093	1.02161	1.78149	2.8609	4.52899	8.40619	14.2726	22.5956	32.2098
	47.32	7.26483	6.81775	6.73126	6.27826	6.56549	6.00647	6.70929	7.38135				47.12	1.26526	1.26093	1.03101	1.78308	2.8609	4.54303	8.40619	14.2805	22.6089	32.2192
	47.42	7.25702	6.80603	6.72894	6.28217	6.54669	6.00415	6.71161	7.37744				47.22	1.26526	1.26093	1.03101	1.78931	2.8609	4.54535	8.41791	14.2922	22.6262	32.231
	47.52	7.25861	6.79663	6.73126	6.27277	6.55292	5.99475	6.71002	7.37976				47.32	1.26526	1.26093	1.03259	1.79163	2.8609	4.55475	8.41949	14.3	22.6363	32.2372
	47.62	7.25629	6.79504	6.72736	6.27118	6.54669	6.00256	6.71552	7.38989				47.42	1.26685	1.26324	1.04114	1.80103	2.84918	4.55634	8.43353	14.3117	22.6464	32.2395
	47.72	7.24457	6.78882	6.71173	6.26495	6.55609	5.98926	6.7132	7.39148				47.52	1.27307	1.27264	1.05054	1.80103	2.8515	4.56256	8.43353	14.3117	22.6574	32.2622
	47.82	7.23358	6.7865	6.70782	6.26263	6.54669	5.99634	6.71161	7.38757				47.62	1.27307	1.27423	1.05286	1.78931	2.8609	4.56488	8.44525	14.3312	22.6675	32.2762
	47.92	7.22736	6.7771	6.70392	6.25323	6.5451	5.99243	6.7077	7.38367				47.72	1.27539	1.28046	1.05603	1.79089	2.86249	4.57428	8.44525	14.3391	22.6855	32.2762
	48.02	7.23907	6.77551	6.70233	6.25397	6.53888	5.98145	6.6944	7.38989				47.82	1.28479	1.28278	1.04272	1.79944	2.86871	4.57428	8.45306	14.343	22.6808	32.2896
	48.12	7.23676	6.76929	6.69611	6.25482	6.5506	5.97522	6.72491	7.38135				47.92	1.28479	1.29218	1.04504	1.80103	2.8609	4.56805	8.46478	14.3547	22.691	32.288
	48.22	7.22736	6.77942	6.70782	6.26495	6.54828	5.99866	6.7132	7.39539				48.02	1.27698	1.28436	1.05444	1.80103	2.86322	4.5766	8.45697	14.3602	22.6965	32.288
	48.32	7.24689	6.77869	6.71332	6.26263	6.54511	5.99634	6.71161	7.40088				48.12	1.26917	1.28436	1.04663	1.80103	2.87262	4.586	8.45929	14.3625	22.7089	32.2903
	48.42	7.23676	6.76929	6.7016	6.25323	6.54669	5.98694	6.71942	7.39148				48.22	1.26917	1.28595	1.04822	1.80261	2.87262	4.57819	8.4765	14.3687	22.7199	32.3106
	48.52	7.22345	6.77087	6.70001	6.26105	6.54828	5.99475	6.72101	7.41101				48.32	1.27698	1.29218	1.05676	1.80884	2.87262	4.586	8.4765	14.3742	22.7183	32.3098
	48.62	7.23358	6.76697	6.68829	6.25092	6.54669	5.99634	6.71942	7.41028				48.42	1.27698	1.29449	1.06616	1.81116	2.87421	4.58051	8.4765	14.382	22.7363	32.3325
	48.72	7.22736	6.76538	6.68048	6.24774	6.54279	5.99316	6.72406	7.4071				48.52	1.27698	1.30389	1.06775	1.82056	2.88043	4.59772	8.48822	14.3937	22.7473	32.3528
	48.82	7.23517	6.76379	6.68048	6.25165	6.53888	5.98535	6.72333	7.40552				48.62	1.26917	1.30389	1.07629	1.82056	2.89447	4.5993	8.48822	14.4016	22.7613	32.3622
	48.92	7.23285	6.75757	6.68048	6.24542	6.53888	5.98694	6.72101	7.39771				48.72	1.26917	1.30548	1.07397	1.81506	2.90387	4.60553	8.48822	14.4109	22.7652	32.3622
	49.02	7.22186	6.76538	6.67889	6.24542	6.53656	5.98694	6.7171	7.4032				48.82	1.26917	1.31171	1.07397	1.82446	2.89215	4.60553	8.49994	14.4211	22.7691	32.3716
	49.12	7.21405	6.76306	6.67035	6.2431	6.53339	5.98462	6.71783	7.40637				48.92	1.2793	1.31171	1.06458	1.82605	2.89215	4.60785	8.50775	14.4094	22.7691	32.3833
	49.22	7.20551	6.76379	6.67108	6.2298	6.52484	5.97131	6.71161	7.39771				49.02	1.2887	1.31171	1.07397	1.82056	2.88275	4.60712	8.50775	14.4289	22.7863	32.3856
	49.32	7.20783	6.75757	6.66486	6.21417	6.52484	5.96741	6.71869	7.38989				49.12	1.27698	1.30231	1.06384	1.82288	2.89215	4.62506	8.50775	14.4289	22.7831	32.3801
	49.42	7.20782	6.75525	6.66254	6.21185	6.51544	5.96509	6.69989	7.40088				49.22	1.27698	1.31171	1.06458	1.83228	2.89374	4.62506	8.50934	14.439	22.8004	32.3911
	49.52	7.20392	6.74585	6.65314	6.20245	6.52167	5.95569	6.7077	7.39148				49.32	1.27698	1.31171	1.07629	1.83228	2.89996	4.62738	8.52338	14.4429	22.8082	32.3973
	49.62	7.18829	6.74426	6.66095	6.20245	6.51544	5.9635	6.70612	7.39697				49.42	1.27698	1.31171	1.08728	1.83459	2.9046	4.6391	8.52338	14.4641	22.8378	32.3997
	49.72	7.18597	6.73645	6.65936	6.20087	6.51544	5.96191	6.69989	7.39771				49.52	1.28088	1.31403	1.09351	1.84558	2.9234	4.65631	8.5257	14.4758	22.8488	32.4091
	49.82	7.17658	6.73022	6.65314	6.20245	6.51154	5.95569	6.7077	7.40161				49.62	1.29651	1.32343	1.09351	1.84009	2.92499	4.6485	8.54681	14.4813	22.8511	32.4106
	49.92	7.18439	6.73962	6.65082	6.20013	6.50763	5.96509	6.69208	7.40088				49.72	1.29651	1.33514	1.09583	1.84241	2.93121	4.65631	8.54681	14.4719	22.8668	32.4286
	50.02	7.18439	6.71851	6.65314	6.19073	6.50922	5.95569	6.69989	7.4032				49.82	1.29651	1.33514	1.09351	1.85181	2.93121	4.6579	8.55463	14.4914	22.8707	32.4286
	50.12	7.1828	6.73022	6.65314	6.19073	6.51385	5.95569	6.69989	7.40869				49.92	1.29651	1.33514	1.10681	1.85181	2.93121	4.66412	8.56635	14.4914	22.8769	32.4224
	50.22	7.17426	6.72791	6.65082	6.20245	6.50604	5.95569	6.71002	7.39771				50.02	1.31055	1.33514	1.10132	1.85339	2.93353	4.67584	8.56635	14.5031	22.8879	32.4286
	50.32	7.16486	6.71692	6.63983	6.20087	6.4975	5.9541	6.70148	7.39929				50.12	1.31995	1.33514	1.10364	1.85962	2.94293	4.67816	8.57806	14.5109	22.9019	32.4403
	50.42	7.16486	6.70837	6.6391	6.19232	6.4881	5.95178	6.69757	7.38135				50.22	1.31995	1.34528	1.11304	1.85962	2.94452	4.68756	8.58588	14.5203	22.9175	32.4426
	50.52	7.17426	6.69897	6.6297	6.18292	6.49591	5.93616	6.69989	7.37744				50.32	1.32153	1.35468	1.11304	1.86194	2.95074	4.68756	8.58588	14.5187	22.9214	32.4419
	50.62	7.15704	6.70679	6.64142	6.18292	6.50299	5.93616	6.69757	7.37817				50.42	1.32776	1.35468	1.11462	1.87134	2.96478	4.69537	8.59601	14.5289	22.9387	32.4598
	50.72	7.15472	6.70447	6.63751	6.17902	6.47638	5.94556	6.68036	7.38684				50.52	1.32776	1.35236	1.12317	1.87134	2.97418	4.69537	8.5976	14.5344	22.9355	32.4614
	50.82	7.15778	6.68726	6.61407	6.1673	6.48419	5.92834	6.69049	7.35864				50.62	1.32776	1.34528	1.13257	1.87366	2.97418	4.70709	8.5976	14.5422	22.9504	32.4677
	50.92	7.16095	6.68726	6.61176	6.1673	6.49274	5.93616	6.69049	7.37195				50.72	1.32776	1.35468	1.12476	1.88306	2.97577	4.70868	8.60931	14.5539	22.9488	32.4677
	51.02	7.16095	6.68567	6.61249	6.16571	6.48029	5.93457	6.68427	7.37976				50.82	1.32776	1.35468	1.12476	1.88306	2.98199	4.7149	8.60931	14.5617	22.9644	32.4677
	51.12	7.16644	6.69116	6.60626	6.15948	6.48029	5.93774	6.68427	7.37195				50.92	1.32776	1.35468	1.12476	1.88306	2.98431	4.72272	8.61713	14.5617	22.9605	32.4739
	51.22	7.15704	6.69116	6.60626	6.1673	6.492	5.92834	6.68427	7.37976				51.02	1.32776	1.35468	1.12085	1.87524	2.99371	4.72504	8.62885	14.5649	22.9722	32.4927
	51.32	7.16254	6.69116	6.60626	6.1673	6.4975	5.92834	6.69598	7.37195				51.12	1.32776	1.35626	1.14429	1.87842	2.98749	4.72821	8.62885	14.5796	22.9973	32.4927
	51.42	7.15704	6.69739	6.61407	6.1767	6.49359	5.92834	6.70929	7.3938				51.22	1.32153	1.35626	1.14587	1.89868	3.00153	4.74225	8.62262	14.5984	23.0074	32.4989
	51.52	7.15546	6.69666	6.61957	6.17279	6.48651	5.94556	6.69208	7.39856				51.32	1.33557	1.38202	1.1521	1.89087	3.00385	4.74457	8.64215	14.5891	23.0246	32.5005
	51.62	7.14923	6.67944	6.60077	6.15558	6.4881	5.92834	6.7038	7.38367				51.42	1.33557	1.38202	1.1521	1.89868	3.01324	4.75397	8.63275	14.6086	23.0253	32.5184
	51.72	7.15546	6.67944	6.60626	6.16339	6.48578	5.93384	6.70148	7.38916				51.52	1.3457	1.38202	1.1521	1.89868	3.01483	4.76569	8.64679	14.6203	23.0363	32.5184
	51.82	7.14923	6.67944	6.61407	6.16339	6.47479	5.92444	6.69049	7.38989				51.62	1.3551	1.38202	1.15442	1.901	3.02106	4.76569	8.65619	14.6265	23.0449	32.52
	51.92	7.14923	6.67554	6.61249	6.15948	6.48029	5.92285	6.69208	7.38989				51.72	1.3551	1.38202	1.16382	1.9104	3.02106	4.76569	8.66791	14.632	23.0558	32.5262
	52.02	7.14923	6.65991	6.60626	6.15558	6.47797	5.91663	6.69208	7.39307				51.82	1.36682	1.38202	1.16541	1.91199	3.02338	4.77899	8.67572	14.6398	23.0582	32.5262
	52.12	7.14923	6.65991	6.61798	6.15399	6.47479	5.92676	6.7038	7.39148				51.92	1.36841	1.38434	1.17395	1.91821	3.03436	4.79303	8.67572	14.6539	23.0761	32.5286
	52.22	7.15863	6.65991	6.61798	6.14777	6.46857	5.92053	6.7038	7.40161				52.02	1.37463	1.39142	1.18335	1.92053	3.04291	4.79535	8.68744	14.6711	23.0894	32.5317
	52.32	7.14923	6.67163	6.61798	6.14777	6.46625	5.92053	6.7077	7.39307				52.12	1.37695	1.37262	1.18335	1.92993	3.05231	4.80475	8.69757	14.6828	23.0988	32.552
	52.42	7.14923	6.66931	6.62347	6.14545	6.46625	5.92371	6.69208	7.39307				52.22	1.38635	1.38202	1.18567	1.92212	3.05231	4.80475	8.70697	14.6828	23.1074	32.5497
	52.52	7.15546	6.65991	6.61176	6.14154	6.45685	5.90491	6.7038	7.38989				52.32	1.38867	1.38434	1.19507	1.92444	3.05463	4.81647	8.71869	14.7023	23.1089	32.5513
	52.62	7.15863	6.65991	6.61407	6.13214	6.46539	5.90491	6.70221	7.4032				52.42	1.38403	1.39142	1.19507	1.93384	3.06403	4.81879	8.71869	14.7	23.1183	32.5497
	52.72	7.14923	6.65833	6.6203	6.14227	6.46075	5.90332	6.69598	7.39929				52.52	1.37695	1.38202	1.19507	1.93384	3.06561	4.82819	8.7265	14.7023	23.1269	32.5497
	52.82	7.14532	6.6521	6.61407	6.13446	6.46075	5.90723	6.69598	7.39539				52.62	1.38635	1.38202	1.19507	1.93384	3.07416	4.836	8.73822	14.7101	23.1379	32.5614
	52.92	7.1297	6.6521	6.61176	6.12823	6.46783	5.901	6.70306	7.40088				52.72	1.38635	1.39606	1.18726	1.93384	3.08356	4.836	8.73822	14.7125	23.1308	32.563
	53.02	7.13751	6.64978	6.61176	6.13763	6.45685	5.90417	6.69208	7.38757				52.82	1.38635	1.39142	1.18884	1.92603	3.07574	4.82819	8.74603	14.7141	23.1324	32.5614
	53.12	7.1297	6.64819	6.61249	6.12592	6.46466	5.88538	6.69989	7.38367				52.92	1.37854	1.37653	1.20447	1.92761	3.07574	4.82819	8.73822	14.7352	23.1512	32.5637
	53.22	7.12811	6.65601	6.61407	6.13214	6.46698	5.90491	6.69208	7.39697				53.02	1.37854	1.38593	1.21069	1.94324	3.08673	4.8493	8.74994	14.7414	23.1675	32.5817
	53.32	7.12189	6.65991	6.61407	6.12433	6.45917	5.89709	6.69049	7.38989				53.12	1.38794	1.39532	1.20288	1.94946	3.1015	4.85712	8.76093	14.7391	23.166	32.5966
	53.42	7.13751	6.65833	6.61017	6.12274	6.45062	5.90564	6.69598	7.3938				53.22	1.40747	1.40155	1.19348	1.94397	3.10309	4.85553	8.77179	14.7437	23.1738	32.5887
	53.52	7.1297	6.6521	6.59454	6.12665	6.45685	5.89319	6.70148	7.39307				53.32	1.39417	1.39374	1.20288	1.95569	3.10541	4.85785	8.77106	14.7648	23.1926	32.5934
	53.62	7.12738	6.67163	6.61249	6.12823	6.45917	5.90881	6.69208	7.39148				53.42	1.4082	1.39764	1.20288	1.96509	3.11481	4.87738	8.7796	14.7711	23.191	32.6122
	53.72	7.12738	6.66382	6.59845	6.12042	6.45062	5.89868	6.68976	7.4032				53.52	1.4176	1.41327	1.20288	1.96667	3.11713	4.87897	8.79681	14.7766	23.2082	32.6114
	53.82	7.12347	6.66931	6.60394	6.12592	6.44672	5.88696	6.69208	7.39929				53.62	1.4176	1.41327	1.2052	1.9729	3.12653	4.87897	8.79681	14.782	23.2105	32.6106
	53.92	7.11249	6.65991	6.60394	6.11652	6.44281	5.88928	6.69757	7.39539				53.72	1.40588	1.41327	1.2146	1.97522	3.12653	4.88678	8.79681	14.7844	23.2167	32.62
	54.02	7.10626	6.66309	6.60004	6.13373	6.43182	5.89478	6.6944	7.39856				53.82	1.4082	1.41327	1.22241	1.98462	3.12811	4.88837	8.81085	14.8	23.23	32.6255
	54.12	7.11566	6.65442	6.58905	6.12042	6.43732	5.8916	6.68817	7.38599				53.92	1.4176	1.41327	1.22241	1.99243	3.14215	4.9024	8.82806	14.8117	23.2473	32.6301
	54.22	7.10626	6.64819	6.58905	6.1048	6.43268	5.88538	6.69598	7.39148				54.02	1.42542	1.41327	1.224	1.99475	3.14447	4.9024	8.83588	14.8188	23.2496	32.6395
	54.32	7.10468	6.64429	6.57819	6.10248	6.4162	5.88147	6.68036	7.38916				54.12	1.42542	1.41327	1.224	1.99402	3.15546	4.90631	8.83588	14.8273	23.2574	32.6427
	54.42	7.09686	6.62866	6.57111	6.10089	6.43341	5.87756	6.67877	7.39148				54.22	1.427	1.41718	1.23022	2.00024	3.16168	4.92194	8.84918	14.8391	23.2668	32.6552
	54.52	7.08832	6.63489	6.57501	6.09772	6.41779	5.87598	6.67255	7.39612				54.32	1.43555	1.42108	1.23254	2.00183	3.16327	4.92194	8.85541	14.8469	23.2652	32.6473
	54.62	7.0766	6.62866	6.5578	6.09698	6.4256	5.86975	6.68036	7.38367				54.42	1.43713	1.42108	1.24036	2.00806	3.17181	4.92194	8.85699	14.8554	23.2737	32.6489
	54.72	7.0672	6.62634	6.56329	6.09698	6.42169	5.87524	6.68976	7.39307				54.52	1.43713	1.42108	1.22241	2.00647	3.17963	4.92035	8.87103	14.8508	23.259	32.6536
	54.82	7.0672	6.61462	6.57037	6.10248	6.40607	5.86353	6.68036	7.38916				54.62	1.44495	1.41949	1.23413	2.00024	3.16168	4.91412	8.86945	14.8641	23.2691	32.6411
	54.92	7.07501	6.61694	6.54999	6.09308	6.41779	5.85413	6.68036	7.37976				54.72	1.44495	1.41327	1.23645	2.00256	3.16327	4.91412	8.87494	14.8765	23.2675	32.6497
	55.02	7.08514	6.61536	6.55157	6.1048	6.41779	5.86584	6.69208	7.37976				54.82	1.44495	1.40704	1.23413	2.01196	3.17181	4.91644	8.87726	14.882	23.2785	32.6591
	55.12	7.07892	6.61072	6.54926	6.1048	6.42792	5.86584	6.70221	7.39148				54.92	1.44495	1.41327	1.24744	2.01355	3.18121	4.92584	8.88434	14.907	23.2941	32.6528
	55.22	7.08441	6.62549	6.56012	6.12665	6.42719	5.87598	6.69598	7.39929				55.02	1.43713	1.41559	1.25525	2.03308	3.20856	4.93915	8.88666	14.9211	23.3082	32.6747
	55.32	7.07501	6.61304	6.54767	6.12042	6.4256	5.86975	6.71161	7.39148				55.12	1.45044	1.43829	1.26147	2.03931	3.21246	4.94696	8.90228	14.9328	23.3199	32.6919
	55.42	7.07269	6.62085	6.56097	6.12823	6.43732	5.87756	6.71161	7.41101				55.22	1.45898	1.43439	1.26147	2.04163	3.22577	4.95319	8.91791	14.9406	23.3254	32.6864
	55.52	7.07501	6.62085	6.55157	6.13373	6.435	5.87756	6.72101	7.40942				55.32	1.46838	1.44293	1.25989	2.03931	3.23199	4.95319	8.91791	14.939	23.3245	32.6919
	55.62	7.07269	6.61853	6.54926	6.12201	6.4256	5.87524	6.71161	7.40088				55.42	1.45825	1.45233	1.2677	2.03772	3.23041	4.9516	8.92572	14.9445	23.3199	32.6989
	55.72	7.07343	6.60913	6.53827	6.12433	6.42169	5.87366	6.7171	7.39929				55.52	1.46289	1.45306	1.26538	2.03308	3.22418	4.94769	8.92413	14.9523	23.3293	32.6903
	55.82	7.07343	6.60681	6.54144	6.12201	6.42401	5.87134	6.71783	7.40869				55.62	1.45667	1.44611	1.26538	2.03149	3.21246	4.95709	8.91791	14.9641	23.3316	32.6919
	55.92	7.0672	6.60522	6.53986	6.13055	6.41779	5.88147	6.71161	7.40942				55.72	1.45667	1.45233	1.26538	2.03381	3.21478	4.95087	8.92023	14.9695	23.3378	32.6926
	56.02	7.06488	6.5896	6.52423	6.12433	6.4295	5.86584	6.71161	7.4032				55.82	1.45898	1.44452	1.25757	2.04321	3.22418	4.95709	8.92963	14.9719	23.3433	32.7036
	56.12	7.05316	6.59741	6.52423	6.12201	6.43268	5.86584	6.71869	7.41492				55.92	1.46057	1.44684	1.25916	2.04321	3.22577	4.95709	8.94135	14.9719	23.3511	32.7122
	56.22	7.0484	6.59509	6.5274	6.11029	6.41388	5.86353	6.70221	7.41028				56.02	1.46057	1.45782	1.26697	2.04321	3.23199	4.95941	8.94135	14.9852	23.3621	32.7153
	56.32	7.05939	6.58801	6.50861	6.10089	6.4201	5.86584	6.71552	7.39929				56.12	1.46057	1.46405	1.26147	2.04639	3.23358	4.9704	8.94293	14.9992	23.3589	32.7231
	56.42	7.05707	6.60132	6.51324	6.11884	6.4256	5.87207	6.71393	7.40552				56.22	1.46216	1.46796	1.26147	2.06116	3.23981	4.97821	8.95074	15.0109	23.3769	32.7192
	56.52	7.04767	6.59741	6.52423	6.12433	6.42328	5.88538	6.72882	7.40942				56.32	1.45825	1.48517	1.25208	2.07056	3.23981	4.98444	8.95697	15.0172	23.3762	32.7083
	56.62	7.04376	6.59509	6.52191	6.12201	6.4256	5.88306	6.7171	7.4126				56.42	1.46448	1.49139	1.26147	2.07056	3.24213	4.98676	8.95697	15.0226	23.3785	32.7114
	56.72	7.02582	6.59741	6.51019	6.12274	6.42242	5.88538	6.72015	7.41101				56.52	1.46448	1.48199	1.26306	2.07288	3.25153	4.99615	8.96478	15.0305	23.3879	32.7177
	56.82	7.02423	6.59583	6.49921	6.13055	6.40765	5.88379	6.72101	7.40942				56.62	1.4668	1.49139	1.26929	2.08228	3.25153	4.99615	8.9671	15.0305	23.3847	32.6997
	56.92	7.02264	6.58728	6.48907	6.12201	6.39594	5.87366	6.72101	7.4126				56.72	1.46838	1.49139	1.27161	2.08386	3.2453	4.99615	8.9765	15.05	23.4058	32.7083
	57.02	7.03436	6.57788	6.47345	6.12201	6.38495	5.85803	6.71002	7.41101				56.82	1.46838	1.50311	1.28101	2.0979	3.26556	5.00397	8.9765	15.0578	23.4152	32.7192
	57.12	7.0235	6.57629	6.48358	6.11334	6.39825	5.86426	6.71783	7.40942				56.92	1.47852	1.50079	1.28101	2.10022	3.26093	5.00397	8.98431	15.0695	23.4238	32.7161
	57.22	7.0047	6.57788	6.48517	6.12201	6.39435	5.86584	6.70929	7.42273				57.02	1.4762	1.50934	1.28333	2.10962	3.26715	5.00397	8.9859	15.0789	23.4293	32.7192
	57.32	7.0047	6.57556	6.48053	6.1181	6.37872	5.86353	6.69989	7.42041				57.12	1.47778	1.51874	1.29272	2.10962	3.26947	5.00555	9.00385	15.0773	23.4348	32.7255
	57.42	7.01642	6.57397	6.46954	6.1087	6.37872	5.86584	6.71161	7.4165				57.22	1.48401	1.51874	1.28101	2.11121	3.27887	5.01178	9.00385	15.0891	23.4371	32.7098
	57.52	7.0141	6.57397	6.46954	6.1087	6.39044	5.86584	6.72333	7.4071				57.32	1.48633	1.51324	1.27161	2.11975	3.27887	5.0141	9.00385	15.0875	23.4472	32.7255
	57.62	7.00311	6.58569	6.48126	6.12042	6.39594	5.87756	6.72882	7.43054				57.42	1.49573	1.52423	1.25916	2.11975	3.26947	5.0141	9.00385	15.0812	23.4472	32.7098
	57.72	7.00702	6.58179	6.47736	6.12982	6.38495	5.87524	6.71783	7.42822				57.52	1.4801	1.52106	1.26697	2.10181	3.25543	5.00787	9.00226	15.093	23.452	32.7004
	57.82	7.01251	6.56458	6.47186	6.11725	6.37872	5.86426	6.72101	7.42896				57.62	1.4801	1.51715	1.27319	2.10498	3.26483	5.00946	8.99603	15.093	23.4683	32.7075
	57.92	7.00787	6.57007	6.46332	6.1048	6.40216	5.86584	6.72333	7.42896				57.72	1.48169	1.52814	1.26379	2.10962	3.27106	5.01801	8.99762	15.1125	23.4785	32.7098
	58.02	7.0047	6.58179	6.47345	6.1181	6.39752	5.87756	6.72101	7.43445				57.82	1.4762	1.53595	1.27319	2.10962	3.27106	5.0274	9.01788	15.1109	23.4785	32.7114
	58.12	7.0047	6.57715	6.46954	6.12201	6.39435	5.88696	6.71942	7.44385				57.92	1.4762	1.54449	1.27319	2.11035	3.26947	5.0274	9.02728	15.1141	23.4839	32.7067
	58.22	7.01251	6.56616	6.46173	6.12042	6.39435	5.88538	6.72723	7.45007				58.02	1.47693	1.54059	1.281	2.11584	3.26483	5.0274	9.0257	15.1203	23.4973	32.7153
	58.32	6.99689	6.56616	6.45941	6.13214	6.40448	5.88538	6.73736	7.45007				58.12	1.4801	1.53595	1.2771	2.13306	3.29059	5.03522	9.01947	15.1219	23.5012	32.7177
	58.42	6.99298	6.57629	6.47186	6.1485	6.39825	5.89551	6.74286	7.47192				58.22	1.48792	1.54999	1.29272	2.13623	3.29449	5.0368	9.03668	15.1476	23.5129	32.7153
	58.52	6.97736	6.57007	6.46564	6.13605	6.39594	5.88928	6.74054	7.47119				58.32	1.4895	1.55389	1.29431	2.14868	3.31012	5.04535	9.04449	15.1476	23.5136	32.7255
	58.62	6.98358	6.56775	6.461	6.13373	6.39825	5.88696	6.72955	7.45947				58.42	1.49731	1.56171	1.28882	2.151	3.31012	5.04303	9.05072	15.1594	23.5246	32.7192
	58.72	6.97736	6.55835	6.4422	6.12433	6.39044	5.87756	6.73505	7.46179				58.52	1.50354	1.56403	1.29346	2.16199	3.31012	5.05634	9.06244	15.1617	23.5292	32.7278
	58.82	6.97272	6.57471	6.44843	6.13055	6.38654	5.88379	6.71942	7.47974				58.62	1.50586	1.57501	1.31225	2.17053	3.31244	5.06488	9.06476	15.1789	23.5464	32.7333
	58.92	6.95392	6.56226	6.4422	6.12433	6.38422	5.87756	6.72882	7.48132				58.72	1.51758	1.58356	1.31226	2.18225	3.32184	5.0766	9.07648	15.189	23.5566	32.7411
	59.02	6.95233	6.56775	6.43829	6.13373	6.37482	5.87524	6.71942	7.479				58.82	1.52698	1.59296	1.31226	2.19165	3.32184	5.086	9.0976	15.1828	23.5699	32.7512
	59.12	6.95624	6.55835	6.43048	6.12433	6.37323	5.86584	6.73114	7.47974				58.92	1.52698	1.59528	1.31384	2.17993	3.33356	5.08759	9.0976	15.1906	23.5754	32.7505
	59.22	6.93598	6.55054	6.43048	6.12433	6.37714	5.87366	6.74127	7.48132				59.02	1.52856	1.60468	1.31226	2.18152	3.33356	5.09381	9.0976	15.2023	23.5761	32.7489
	59.32	6.93597	6.56848	6.44061	6.13446	6.36469	5.88379	6.72724	7.48914				59.12	1.53479	1.60626	1.31458	2.19006	3.33356	5.09381	9.0976	15.2	23.5793	32.7505
	59.42	6.92657	6.5459	6.42975	6.12201	6.367	5.86353	6.72333	7.45947				59.22	1.52539	1.61249	1.31226	2.19946	3.33588	5.09613	9.10541	15.2047	23.5894	32.7473
	59.52	6.92426	6.53882	6.42267	6.12433	6.37872	5.87756	6.72333	7.47351				59.32	1.53479	1.61249	1.31458	2.19946	3.34528	5.10553	9.10699	15.2219	23.5956	32.7622
	59.62	6.91327	6.53882	6.42267	6.12433	6.3764	5.87756	6.73041	7.48132				59.42	1.53479	1.61481	1.33728	2.20105	3.35468	5.10553	9.11322	15.2336	23.6129	32.7567
	59.72	6.90704	6.5365	6.42657	6.12201	6.36542	5.87292	6.71002	7.47668				59.52	1.53711	1.62421	1.34351	2.22131	3.37262	5.11725	9.11322	15.2453	23.6301	32.7629
	59.82	6.91718	6.52551	6.40936	6.1087	6.37091	5.85254	6.71161	7.46643				59.62	1.55823	1.62421	1.34119	2.2229	3.36481	5.11884	9.13666	15.2508	23.6262	32.7739
	59.92	6.91095	6.51697	6.40314	6.09308	6.37091	5.84631	6.71161	7.45398				59.72	1.55823	1.62421	1.33179	2.2229	3.36249	5.12274	9.13898	15.2531	23.6262	32.7677
	60.02	6.91644	6.50757	6.41486	6.09308	6.3764	5.85803	6.70929	7.45398				59.82	1.56763	1.62347	1.32239	2.2229	3.3609	5.11566	9.14606	15.2531	23.6269	32.759
	60.12	6.91254	6.51929	6.41254	6.1048	6.37714	5.85803	6.71942	7.46179				59.92	1.55823	1.6203	1.33337	2.21277	3.3609	5.12506	9.14447	15.2586	23.6285	32.7567
	60.22	6.90155	6.5271	6.41095	6.10089	6.3819	5.86816	6.7171	7.479				60.02	1.55823	1.62262	1.3396	2.21899	3.35309	5.12506	9.14447	15.2609	23.648	32.7505
	60.32	6.90704	6.52478	6.40863	6.11029	6.37323	5.88074	6.71552	7.46729				60.12	1.55823	1.63202	1.3302	2.21899	3.35309	5.12506	9.14447	15.2593	23.648	32.759
	60.42	6.90472	6.51379	6.39923	6.10089	6.367	5.86194	6.71393	7.46802				60.22	1.55981	1.63361	1.34192	2.21191	3.34601	5.11566	9.14447	15.2805	23.666	32.759
	60.52	6.89532	6.50757	6.39923	6.10089	6.367	5.86194	6.71942	7.4696				60.32	1.55664	1.63043	1.35132	2.23071	3.36481	5.12506	9.14679	15.2805	23.6652	32.77
	60.62	6.90155	6.50757	6.39923	6.10089	6.37482	5.86194	6.71942	7.4696				60.42	1.56604	1.64215	1.34351	2.22449	3.36481	5.13519	9.15851	15.2922	23.6675	32.77
	60.72	6.88751	6.51538	6.41095	6.10089	6.37091	5.87366	6.72333	7.48132				60.52	1.56604	1.65155	1.34509	2.23853	3.37421	5.14459	9.16791	15.3	23.6793	32.7786
	60.82	6.89691	6.51379	6.39606	6.09772	6.34747	5.87048	6.71161	7.48523				60.62	1.56604	1.65155	1.35132	2.23303	3.38043	5.14459	9.16791	15.3117	23.6972	32.7802
	60.92	6.88519	6.49976	6.38751	6.07745	6.34747	5.85803	6.71161	7.46179				60.72	1.56604	1.65155	1.35364	2.24243	3.38043	5.14459	9.16791	15.3195	23.6965	32.7817
	61.02	6.87421	6.49976	6.38751	6.07745	6.34515	5.85803	6.7077	7.47192				60.82	1.56836	1.65155	1.35132	2.24243	3.38043	5.14618	9.17572	15.3172	23.6965	32.7786
	61.12	6.86798	6.49744	6.38287	6.07513	6.34747	5.85571	6.7038	7.46106				60.92	1.57776	1.65155	1.35291	2.24402	3.38043	5.1524	9.18744	15.3195	23.705	32.7817
	61.22	6.87579	6.48804	6.37189	6.06573	6.34589	5.84631	6.7038	7.45007				61.02	1.57776	1.65155	1.35913	2.23853	3.38043	5.16412	9.18744	15.3273	23.7082	32.7762
	61.32	6.88361	6.48572	6.36957	6.06573	6.33966	5.84631	6.71161	7.46179				61.12	1.57776	1.65155	1.36145	2.24084	3.38043	5.16412	9.18903	15.3391	23.7066	32.7817
	61.42	6.86798	6.48804	6.36017	6.06573	6.34357	5.85803	6.7077	7.46729				61.22	1.57776	1.65155	1.38257	2.25024	3.38043	5.15472	9.19525	15.3625	23.7363	32.7786
	61.52	6.87189	6.48645	6.3703	6.06964	6.32794	5.85413	6.7038	7.46643				61.32	1.57776	1.65155	1.38257	2.26196	3.39215	5.17584	9.20306	15.3687	23.7394	32.8013
	61.62	6.85626	6.47864	6.36249	6.05402	6.34515	5.84082	6.70929	7.45398				61.42	1.58948	1.66559	1.37708	2.26355	3.39447	5.18524	9.21478	15.3625	23.7379	32.8098
	61.72	6.85626	6.48572	6.36957	6.05951	6.33344	5.85339	6.70612	7.47119				61.52	1.58948	1.67499	1.38647	2.26978	3.40387	5.17816	9.21478	15.3742	23.7558	32.813
	61.82	6.86566	6.47632	6.36017	6.05011	6.32404	5.83459	6.69989	7.45947				61.62	1.58948	1.67499	1.38879	2.26978	3.41559	5.18756	9.2265	15.3843	23.7613	32.8098
	61.92	6.85626	6.48804	6.35785	6.06183	6.32404	5.83459	6.69989	7.4563				61.72	1.6012	1.67499	1.38806	2.27441	3.41791	5.18988	9.2265	15.4055	23.773	32.827
	62.02	6.86407	6.48804	6.36017	6.06183	6.33026	5.84241	6.70929	7.45166				61.82	1.60352	1.67731	1.4021	2.29321	3.42731	5.19928	9.24054	15.4133	23.787	32.8442
	62.12	6.86407	6.49353	6.35858	6.06183	6.32404	5.84241	6.69989	7.46802				61.92	1.61292	1.68671	1.40442	2.30103	3.43512	5.20709	9.24994	15.4188	23.798	32.8606
	62.22	6.86176	6.48413	6.36017	6.06183	6.33575	5.84082	6.69989	7.4696				62.02	1.62231	1.69452	1.4115	2.30103	3.44293	5.20868	9.26556	15.407	23.798	32.87
	62.32	6.85077	6.49585	6.36017	6.06024	6.33344	5.83459	6.7038	7.4696				62.12	1.62854	1.69452	1.40442	2.29871	3.44061	5.21259	9.26556	15.4117	23.8082	32.8615
	62.42	6.86566	6.49353	6.35553	6.06342	6.33575	5.83228	6.69989	7.46497				62.22	1.62622	1.69379	1.40759	2.29395	3.43353	5.20551	9.26556	15.4211	23.816	32.8512
	62.52	6.85626	6.48413	6.34845	6.05402	6.34515	5.83459	6.71161	7.45789				62.32	1.61914	1.69293	1.41382	2.31274	3.44293	5.21722	9.26788	15.4406	23.8378	32.8716
	62.62	6.85468	6.49585	6.36017	6.06342	6.34357	5.84399	6.70929	7.47583				62.42	1.61682	1.69452	1.41614	2.31433	3.44293	5.22662	9.29059	15.439	23.8371	32.8723
	62.72	6.85626	6.49585	6.35858	6.05402	6.34039	5.83459	6.71002	7.48132				62.52	1.62854	1.69452	1.42554	2.32056	3.44293	5.22662	9.30463	15.4445	23.8456	32.8716
	62.82	6.85626	6.49268	6.35077	6.05865	6.32794	5.83301	6.7038	7.47742				62.62	1.62854	1.69452	1.4248	2.32056	3.44293	5.22662	9.30463	15.45	23.8465	32.8778
	62.92	6.85162	6.47791	6.34454	6.0462	6.33966	5.8385	6.70929	7.47351				62.72	1.62854	1.69452	1.41223	2.31824	3.4422	5.22589	9.30463	15.4547	23.8495	32.8716
	63.02	6.83282	6.46851	6.35004	6.04388	6.33734	5.8385	6.70929	7.48132				62.82	1.62622	1.6922	1.42163	2.31116	3.44135	5.22736	9.31403	15.4695	23.8691	32.8801
	63.12	6.84137	6.47791	6.33832	6.03217	6.33575	5.84399	6.69989	7.47742				62.92	1.61914	1.68512	1.42395	2.32288	3.45306	5.25787	9.30695	15.4719	23.8801	32.8934
	63.22	6.8172	6.46851	6.34064	6.03448	6.33185	5.83459	6.70612	7.47351				63.02	1.63635	1.69452	1.43335	2.32996	3.46246	5.25787	9.32416	15.4719	23.8785	32.9028
	63.32	6.82892	6.46692	6.33746	6.03058	6.30451	5.83142	6.68659	7.47974				63.12	1.62854	1.69684	1.42163	2.32056	3.46246	5.26569	9.33588	15.4797	23.8886	32.8997
	63.42	6.82892	6.44897	6.31329	6.00323	6.32794	5.80725	6.69208	7.45947				63.22	1.63635	1.70624	1.42395	2.31116	3.46246	5.26569	9.33588	15.4914	23.8996	32.9106
	63.52	6.82269	6.46851	6.33441	6.02118	6.32635	5.83069	6.7038	7.47351				63.32	1.62854	1.70624	1.43335	2.32056	3.46405	5.26801	9.33588	15.4976	23.9074	32.9091
	63.62	6.81329	6.46619	6.32501	6.01495	6.30841	5.81897	6.69208	7.47351				63.42	1.62854	1.70392	1.43652	2.32056	3.47028	5.27899	9.33588	15.5047	23.9097	32.9091
	63.72	6.82343	6.44507	6.32111	6.00323	6.31622	5.81897	6.68976	7.46729				63.52	1.63635	1.70233	1.44897	2.32214	3.48358	5.2868	9.3476	15.5226	23.9175	32.9044
	63.82	6.81488	6.45679	6.32111	6.00323	6.3139	5.81665	6.68817	7.4563				63.62	1.63013	1.70392	1.45288	2.32996	3.48981	5.29303	9.34918	15.5399	23.9387	32.9075
	63.92	6.81097	6.4552	6.32111	6.01263	6.3139	5.80957	6.68427	7.46179				63.72	1.63635	1.70233	1.44348	2.3479	3.50153	5.30475	9.35773	15.5305	23.9238	32.9302
	64.02	6.80548	6.45447	6.31647	5.99933	6.30292	5.82214	6.68036	7.45715				63.82	1.64807	1.71405	1.45288	2.33618	3.49213	5.30707	9.38666	15.5305	23.9269	32.9208
	64.12	6.80389	6.44507	6.29767	5.9837	6.28888	5.80334	6.67255	7.44458				63.92	1.63635	1.70233	1.45447	2.33618	3.50153	5.31647	9.37494	15.5383	23.9355	32.9286
	64.22	6.79767	6.43494	6.30157	5.97589	6.29279	5.79553	6.67877	7.43054				64.02	1.63635	1.70233	1.47241	2.3385	3.50153	5.31647	9.37494	15.5617	23.9387	32.9325
	64.32	6.80939	6.43567	6.29999	5.9743	6.27716	5.80566	6.67023	7.42896				64.12	1.63635	1.70233	1.46069	2.35181	3.51324	5.32819	9.38666	15.5672	23.9465	32.9497
	64.42	6.81329	6.42944	6.29999	5.96576	6.27716	5.79944	6.67255	7.43213				64.22	1.64807	1.71405	1.46069	2.35962	3.51324	5.32819	9.40619	15.5695	23.9488	32.9504
	64.52	6.80316	6.42786	6.29376	5.96417	6.27252	5.79712	6.67023	7.42273				64.32	1.65588	1.72186	1.46301	2.3573	3.51324	5.336	9.40387	15.5812	23.9667	32.9614
	64.62	6.80548	6.42712	6.28912	5.96185	6.27325	5.79321	6.68036	7.41882				64.42	1.64807	1.72186	1.46301	2.35022	3.51324	5.336	9.39447	15.5875	23.9644	32.9583
	64.72	6.81171	6.42322	6.27814	5.96027	6.27325	5.79163	6.68036	7.42273				64.52	1.64807	1.72028	1.45679	2.35803	3.51166	5.33441	9.40619	15.5812	23.9589	32.9598
	64.82	6.8172	6.42554	6.27655	5.97198	6.27325	5.80176	6.68817	7.42822				64.62	1.64648	1.70465	1.45679	2.35181	3.50543	5.32819	9.4046	15.5914	23.9699	32.9637
	64.92	6.80316	6.42554	6.28204	5.9704	6.28339	5.79553	6.69989	7.41882				64.72	1.62854	1.69843	1.45837	2.34399	3.50543	5.32819	9.39838	15.593	23.9722	32.9716
	65.02	6.80548	6.43726	6.29376	5.97589	6.27716	5.80725	6.68817	7.44226				64.82	1.62695	1.70624	1.4646	2.34399	3.50543	5.3399	9.40619	15.593	23.9785	32.9622
	65.12	6.81488	6.43726	6.27972	5.96417	6.28497	5.80334	6.6983	7.43677				64.92	1.63245	1.69843	1.47473	2.34399	3.50775	5.3399	9.40619	15.6125	23.9973	32.9653
	65.22	6.81171	6.43567	6.27032	5.96417	6.29437	5.80334	6.7038	7.43054				65.02	1.63245	1.69843	1.48413	2.35181	3.52496	5.34772	9.41791	15.6125	23.998	32.9833
	65.32	6.80548	6.44116	6.28046	5.97357	6.28339	5.81506	6.69989	7.43994				65.12	1.64026	1.70624	1.47241	2.35181	3.52496	5.3493	9.42572	15.6203	23.9996	32.9872
	65.42	6.81561	6.44507	6.27264	5.96259	6.27557	5.8252	6.69208	7.44067				65.22	1.64026	1.71405	1.47241	2.35181	3.53278	5.35553	9.42572	15.6297	24.009	32.9833
	65.52	6.81879	6.42944	6.26642	5.96417	6.28107	5.81897	6.69208	7.44226				65.32	1.63794	1.70624	1.474	2.35181	3.52496	5.35553	9.42572	15.6281	24.0168	32.9794
	65.62	6.80939	6.42944	6.27191	5.96417	6.27875	5.82837	6.68976	7.45398				65.42	1.62854	1.70624	1.48254	2.35181	3.52496	5.35553	9.43353	15.6398	24.0191	32.9833
	65.72	6.81488	6.42712	6.26019	5.97357	6.26703	5.81665	6.68036	7.44934				65.52	1.62854	1.70624	1.49194	2.35339	3.52496	5.35553	9.44525	15.6382	24.0253	32.981
	65.82	6.81329	6.42786	6.24921	5.96185	6.26544	5.81506	6.68817	7.42896				65.62	1.62854	1.70624	1.49194	2.35962	3.53278	5.36334	9.44757	15.6516	24.0363	32.9895
	65.92	6.81171	6.42944	6.25079	5.96027	6.27325	5.82129	6.68817	7.45007				65.72	1.62854	1.70624	1.48413	2.35962	3.53278	5.36334	9.45697	15.6516	24.037	32.9927
	66.02	6.81488	6.43726	6.26019	5.96027	6.27167	5.81506	6.68585	7.44775				65.82	1.62854	1.70624	1.48413	2.35962	3.53278	5.36566	9.45697	15.6609	24.0363	32.9888
	66.12	6.80316	6.43494	6.25079	5.9704	6.26312	5.81506	6.68585	7.43835				65.92	1.62854	1.70624	1.48804	2.35962	3.53278	5.37506	9.46869	15.6609	24.048	32.9895
	66.22	6.79218	6.42322	6.24847	5.96185	6.25372	5.82214	6.67645	7.43445				66.02	1.62854	1.70624	1.49194	2.37134	3.53595	5.37665	9.4765	15.6672	24.0644	32.9927
	66.32	6.79218	6.42322	6.25079	5.95245	6.26385	5.80334	6.67487	7.43054				66.12	1.63013	1.70782	1.49194	2.38696	3.55853	5.38287	9.47809	15.6773	24.0676	32.9888
	66.42	6.78595	6.41223	6.25702	5.95087	6.25531	5.80957	6.66705	7.42896				66.22	1.62463	1.71173	1.49353	2.38696	3.55231	5.38287	9.48431	15.6789	24.0644	32.9895
	66.52	6.79535	6.41382	6.24847	5.95245	6.25372	5.80176	6.66864	7.42273				66.32	1.62463	1.70233	1.49194	2.38696	3.56012	5.38287	9.49603	15.6906	24.0754	33.0005
	66.62	6.79376	6.42395	6.23907	5.95245	6.25372	5.80725	6.66864	7.43054				66.42	1.62463	1.70233	1.49194	2.38696	3.56012	5.39459	9.49603	15.6883	24.0777	32.9973
	66.72	6.76642	6.41772	6.23749	5.95245	6.27484	5.80493	6.68976	7.43054				66.52	1.62463	1.71014	1.50598	2.38696	3.56012	5.39459	9.50385	15.6984	24.0871	33.0083
	66.82	6.78363	6.42712	6.25238	5.97125	6.25214	5.80493	6.66864	7.43762				66.62	1.62463	1.71014	1.51538	2.401	3.57184	5.40631	9.50385	15.7086	24.0839	33.02
	66.92	6.77423	6.41382	6.23126	5.94073	6.25763	5.79163	6.68036	7.41882				66.72	1.63477	1.71405	1.49353	2.4104	3.58356	5.40631	9.51556	15.7023	24.0894	33.0286
	67.02	6.78363	6.42322	6.24298	5.96027	6.25531	5.80334	6.68585	7.43054				66.82	1.62854	1.71405	1.51147	2.39868	3.57343	5.4024	9.51715	15.7219	24.1066	33.0184
	67.12	6.77423	6.42554	6.25079	5.96027	6.25763	5.81506	6.67645	7.43835				66.92	1.61682	1.70233	1.49976	2.4104	3.57965	5.41412	9.52338	15.7219	24.1035	33.0223
	67.22	6.77264	6.42395	6.24847	5.96027	6.25763	5.81506	6.68817	7.43835				67.02	1.62854	1.71405	1.49976	2.39868	3.56793	5.40399	9.5351	15.7274	24.1089	33.0184
	67.32	6.76642	6.41772	6.23907	5.96027	6.26312	5.82056	6.68817	7.43835				67.12	1.6051	1.70233	1.50208	2.39868	3.57965	5.42194	9.52338	15.7297	24.1144	33.02
	67.42	6.77191	6.42944	6.23907	5.95868	6.25372	5.81116	6.68658	7.44849				67.22	1.6051	1.70233	1.49976	2.39868	3.57965	5.42194	9.53119	15.7297	24.1152	33.009
	67.52	6.78278	6.42712	6.24921	5.96417	6.26385	5.82288	6.68036	7.43994				67.32	1.6051	1.70233	1.49976	2.39868	3.57965	5.42194	9.53119	15.7352	24.1262	33.02
	67.62	6.77032	6.42554	6.24298	5.96417	6.26776	5.82129	6.70221	7.43054				67.42	1.6051	1.70233	1.48572	2.39868	3.57965	5.43365	9.54291	15.7297	24.1089	33.0067
	67.72	6.76801	6.43408	6.25311	5.97198	6.26703	5.83691	6.70148	7.44067				67.52	1.6051	1.69061	1.50208	2.39087	3.57416	5.42584	9.54291	15.7492	24.1324	33.0005
	67.82	6.75861	6.42163	6.24689	5.95636	6.25763	5.81897	6.69208	7.43994				67.62	1.59497	1.69452	1.51147	2.39868	3.59137	5.44147	9.54291	15.7554	24.1262	33.009
	67.92	6.75702	6.41931	6.2547	5.95636	6.25604	5.82837	6.69208	7.42896				67.72	1.5957	1.70233	1.51147	2.39868	3.58905	5.44147	9.55304	15.7492	24.123	33.0106
	68.02	6.76251	6.42163	6.2547	5.95636	6.24982	5.81897	6.7038	7.42273				67.82	1.6051	1.70233	1.51147	2.39868	3.58197	5.45319	9.56244	15.7609	24.1262	33.02
	68.12	6.77032	6.42163	6.25238	5.95636	6.24982	5.82678	6.70221	7.43445				67.92	1.6051	1.70233	1.51147	2.39868	3.59137	5.461	9.57416	15.7687	24.1363	33.0168
	68.22	6.7735	6.42786	6.2547	5.95636	6.2475	5.82678	6.7038	7.43445				68.02	1.6051	1.70233	1.51147	2.39868	3.59137	5.461	9.57416	15.7781	24.1425	33.02
	68.32	6.7547	6.41931	6.2547	5.95477	6.25531	5.82678	6.70929	7.43445				68.12	1.59497	1.70233	1.51147	2.41199	3.59137	5.461	9.57416	15.775	24.1574	33.0278
	68.42	6.75238	6.42712	6.26642	5.95404	6.24591	5.83228	6.69757	7.44934				68.22	1.59338	1.69061	1.51147	2.40491	3.59137	5.461	9.57416	15.7805	24.1558	33.0286
	68.52	6.74139	6.41541	6.25079	5.95245	6.25372	5.83301	6.68817	7.43677				68.32	1.59338	1.70233	1.51147	2.40027	3.59137	5.47113	9.57184	15.7883	24.166	33.0262
	68.62	6.74689	6.40601	6.24847	5.95013	6.25372	5.82678	6.68658	7.43054				68.42	1.59338	1.70233	1.51306	2.40649	3.59137	5.45319	9.57416	15.8	24.1769	33.02
	68.72	6.7547	6.41223	6.25079	5.94305	6.25214	5.82678	6.69208	7.42822				68.52	1.59338	1.70233	1.51929	2.40649	3.59296	5.4649	9.57416	15.8094	24.173	33.0302
	68.82	6.73908	6.41772	6.25079	5.95013	6.26544	5.82446	6.69989	7.43054				68.62	1.59338	1.70233	1.50989	2.40649	3.59918	5.4649	9.57416	15.8101	24.1761	33.0341
	68.92	6.73907	6.42786	6.25861	5.95087	6.24982	5.83301	6.68427	7.44067				68.72	1.59338	1.70465	1.51929	2.40881	3.6015	5.46722	9.58429	15.8312	24.1988	33.0309
	69.02	6.7453	6.41931	6.24298	5.94464	6.24982	5.82678	6.68427	7.44067				68.82	1.5957	1.70465	1.51929	2.4104	3.6109	5.47662	9.59601	15.8375	24.2082	33.0435
	69.12	6.73907	6.40833	6.24139	5.94464	6.24982	5.8252	6.69208	7.43213				68.92	1.60278	1.71405	1.52161	2.41272	3.6109	5.47662	9.60541	15.8406	24.2167	33.0513
	69.22	6.73907	6.40991	6.23517	5.94464	6.2475	5.81897	6.70148	7.42273				69.02	1.5957	1.71405	1.53101	2.42212	3.6109	5.47662	9.60541	15.8391	24.2183	33.0481
	69.32	6.74847	6.41931	6.24689	5.94464	6.24591	5.81897	6.69208	7.43445				69.12	1.60278	1.71405	1.52869	2.42212	3.6109	5.47662	9.60541	15.8484	24.2254	33.0575
	69.42	6.73907	6.40991	6.24689	5.94464	6.24432	5.83069	6.69049	7.43445				69.22	1.59338	1.71405	1.51929	2.4198	3.60858	5.48212	9.60541	15.8453	24.2222	33.0513
	69.52	6.74457	6.40833	6.24689	5.94464	6.24982	5.83069	6.69757	7.44067				69.32	1.59106	1.71173	1.51929	2.41199	3.6015	5.47272	9.61481	15.8484	24.2183	33.0591
	69.62	6.74298	6.4021	6.24689	5.95636	6.25531	5.82837	6.7077	7.44385				69.42	1.58398	1.70233	1.51929	2.41663	3.6109	5.47272	9.60541	15.8391	24.2245	33.0653
	69.72	6.74298	6.41699	6.25006	5.96185	6.24591	5.82446	6.69208	7.43994				69.52	1.59106	1.70233	1.53101	2.41199	3.59918	5.47272	9.60541	15.8703	24.2473	33.0676
	69.82	6.74139	6.39819	6.22968	5.95245	6.25531	5.81506	6.69989	7.43835				69.62	1.58398	1.70392	1.52551	2.42993	3.6109	5.48444	9.61322	15.882	24.2473	33.0825
	69.92	6.75861	6.39819	6.23126	5.95245	6.24591	5.82288	6.69757	7.43445				69.72	1.60278	1.72186	1.53491	2.42834	3.6109	5.48444	9.62494	15.8898	24.2441	33.0809
	70.02	6.75861	6.40601	6.22345	5.95245	6.25604	5.82288	6.6983	7.43054				69.82	1.59338	1.72186	1.53491	2.42371	3.6109	5.48444	9.62494	15.9016	24.2473	33.1005
	70.12	6.75861	6.41541	6.23517	5.96417	6.24982	5.83301	6.7038	7.44226				69.92	1.59338	1.72186	1.5365	2.43774	3.61249	5.48444	9.62494	15.907	24.2441	33.1021
	70.22	6.76642	6.40601	6.23517	5.96259	6.25763	5.82678	6.70148	7.43994				70.02	1.59338	1.72186	1.55444	2.42993	3.61713	5.48444	9.62494	15.9211	24.259	33.1106
	70.32	6.7641	6.40442	6.24298	5.95636	6.26544	5.82678	6.69989	7.45007				70.12	1.5918	1.72186	1.55054	2.44165	3.62262	5.49774	9.62494	15.9094	24.2558	33.1138
	70.42	6.75311	6.41772	6.24847	5.96417	6.26312	5.83459	6.7077	7.4563				70.22	1.59729	1.73358	1.55054	2.43225	3.61249	5.50397	9.64838	15.9078	24.2668	33.1106
	70.52	6.74689	6.41772	6.23907	5.96417	6.26385	5.83228	6.70453	7.46179				70.32	1.58557	1.72418	1.55444	2.44165	3.61871	5.50397	9.63666	15.925	24.2785	33.1216
	70.62	6.76483	6.41382	6.23749	5.96808	6.25763	5.83301	6.69208	7.46802				70.42	1.58557	1.73358	1.56458	2.45337	3.63043	5.51569	9.63666	15.9328	24.2753	33.1333
	70.72	6.75629	6.39661	6.23126	5.95245	6.27557	5.82678	6.7132	7.45947				70.52	1.59729	1.7453	1.57397	2.45105	3.63043	5.51569	9.64996	15.9422	24.2925	33.1278
	70.82	6.74689	6.40991	6.24139	5.96417	6.26935	5.8385	6.7038	7.46179				70.62	1.59729	1.7453	1.57397	2.44165	3.63043	5.5235	9.664	15.9406	24.298	33.1223
	70.92	6.75861	6.40759	6.23517	5.96417	6.26703	5.85022	6.71002	7.47192				70.72	1.59729	1.74689	1.57397	2.44397	3.63043	5.53522	9.664	15.9507	24.3066	33.1333
	71.02	6.75629	6.39819	6.23285	5.97357	6.25763	5.8385	6.7038	7.4657				70.82	1.60901	1.75311	1.57556	2.45337	3.64215	5.53522	9.664	15.9445	24.3098	33.1301
	71.12	6.74689	6.39819	6.23517	5.96417	6.25531	5.85022	6.71088	7.47119				70.92	1.6106	1.74139	1.57397	2.45337	3.64215	5.53522	9.66632	15.95	24.3082	33.1333
	71.22	6.74457	6.40601	6.23285	5.96185	6.25763	5.84558	6.69208	7.45947				71.02	1.61682	1.75311	1.57397	2.45337	3.64215	5.53522	9.67572	15.9523	24.3261	33.1395
	71.32	6.74689	6.39038	6.22345	5.95087	6.25763	5.82678	6.69757	7.46179				71.12	1.60352	1.74139	1.57397	2.45337	3.63043	5.53522	9.68744	15.9523	24.3293	33.1411
	71.42	6.75861	6.38806	6.23126	5.94464	6.26776	5.83301	6.69989	7.46021				71.22	1.59729	1.74139	1.57397	2.46118	3.63275	5.54694	9.68744	15.9586	24.3394	33.1497
	71.52	6.75702	6.39038	6.24139	5.95636	6.26154	5.8385	6.69989	7.4657				71.32	1.59729	1.74139	1.58179	2.46118	3.64215	5.54694	9.68744	15.9719	24.3574	33.1528
	71.62	6.75079	6.39038	6.23517	5.95636	6.26703	5.8385	6.71002	7.48291				71.42	1.59729	1.73358	1.58411	2.46899	3.66168	5.55475	9.69916	15.9695	24.3566	33.1692
	71.72	6.74457	6.38879	6.23517	5.95636	6.26935	5.8385	6.7038	7.47119				71.52	1.59729	1.74371	1.59351	2.46899	3.66168	5.55475	9.70697	15.9719	24.3668	33.1708
	71.82	6.7492	6.39197	6.24457	5.96576	6.24591	5.8385	6.7038	7.47351				71.62	1.59729	1.75311	1.59351	2.46899	3.66168	5.55316	9.71478	15.9797	24.3762	33.1724
	71.92	6.75629	6.38489	6.22345	5.94464	6.26703	5.82678	6.72101	7.46802				71.72	1.59729	1.75311	1.59509	2.46899	3.66168	5.55475	9.71478	15.9797	24.3847	33.1692
	72.02	6.74457	6.39038	6.23517	5.95636	6.25763	5.8385	6.71002	7.48523				71.82	1.59729	1.75311	1.60132	2.46899	3.65228	5.55475	9.71478	15.9969	24.3879	33.1778
	72.12	6.73358	6.39978	6.23517	5.96417	6.25372	5.8385	6.70148	7.49072				71.92	1.59729	1.75311	1.59973	2.46899	3.6734	5.55634	9.71478	15.9859	24.3831	33.1692
	72.22	6.73517	6.38806	6.23834	5.96027	6.2381	5.83618	6.7038	7.48914				72.02	1.59888	1.75311	1.59351	2.46509	3.67181	5.56097	9.71246	15.9797	24.3902	33.177
	72.32	6.73358	6.37634	6.21954	5.94464	6.2514	5.82678	6.71161	7.48132				72.12	1.60193	1.75311	1.59583	2.44165	3.66718	5.55475	9.7132	15.9914	24.3996	33.1646
	72.42	6.72736	6.37476	6.22577	5.95013	6.24042	5.83459	6.71551	7.48682				72.22	1.58948	1.75311	1.60522	2.44946	3.66168	5.56647	9.70697	15.9976	24.3964	33.1614
	72.52	6.72504	6.37158	6.21796	5.95087	6.2326	5.83301	6.69989	7.48596				72.32	1.58948	1.75543	1.61694	2.44946	3.66168	5.56647	9.71478	16.0148	24.423	33.1724
	72.62	6.71796	6.37085	6.22345	5.94305	6.2381	5.82678	6.69989	7.48291				72.42	1.58948	1.75311	1.61694	2.46118	3.66559	5.586	9.71478	16.0203	24.4214	33.1825
	72.72	6.72736	6.36853	6.22113	5.93683	6.2381	5.8385	6.71002	7.48132				72.52	1.6012	1.76483	1.61694	2.46118	3.6734	5.586	9.7265	16.0226	24.4316	33.1724
	72.82	6.73676	6.36536	6.21173	5.93451	6.2475	5.8385	6.7038	7.49304				72.62	1.6012	1.76483	1.61462	2.46118	3.67572	5.586	9.73822	16.0187	24.4285	33.1731
	72.92	6.72736	6.35913	6.21014	5.92511	6.2381	5.8385	6.70148	7.49854				72.72	1.6012	1.75702	1.60754	2.45886	3.6828	5.58368	9.73822	16.0148	24.4191	33.1818
	73.02	6.72736	6.35681	6.20392	5.93292	6.24591	5.84631	6.69208	7.48755				72.82	1.59888	1.7547	1.62475	2.44946	3.6734	5.57428	9.73431	16.0305	24.4355	33.1809
	73.12	6.72504	6.34741	6.21173	5.93292	6.2381	5.84399	6.69989	7.50085				72.92	1.58948	1.7453	1.62476	2.46899	3.69452	5.59381	9.72028	16.0281	24.4371	33.1997
	73.22	6.72186	6.34741	6.21173	5.93292	6.242	5.83459	6.70929	7.51025				73.02	1.59729	1.7547	1.62634	2.45728	3.70074	5.59381	9.73273	16.0305	24.4465	33.1981
	73.32	6.71564	6.34351	6.20709	5.9306	6.22638	5.83228	6.69989	7.49854				73.12	1.59729	1.76093	1.64429	2.46899	3.69916	5.59222	9.73431	16.0484	24.4667	33.1802
	73.42	6.71564	6.3396	6.18829	5.91962	6.22406	5.83301	6.69757	7.48755				73.22	1.59729	1.76324	1.64429	2.46899	3.70624	5.59772	9.73431	16.0422	24.4722	33.2004
	73.52	6.71332	6.33728	6.18829	5.91339	6.21466	5.82678	6.68817	7.48914				73.32	1.60901	1.78436	1.64429	2.46899	3.71246	5.59772	9.74603	16.0399	24.4777	33.2114
	73.62	6.71405	6.32788	6.19843	5.91107	6.21466	5.82678	6.69598	7.49854				73.42	1.60669	1.78436	1.64429	2.48303	3.71246	5.59772	9.75775	16.0422	24.4785	33.2098
	73.72	6.70624	6.32629	6.1922	5.90167	6.21307	5.82678	6.6944	7.48914				73.52	1.59729	1.78436	1.64429	2.49243	3.71246	5.5993	9.75775	16.0422	24.4777	33.2122
	73.82	6.69769	6.31848	6.19061	5.9118	6.20685	5.8252	6.6983	7.49768				73.62	1.59729	1.78436	1.64429	2.49243	3.71246	5.60553	9.75775	16.0484	24.48	33.2114
	73.92	6.69611	6.31226	6.18207	5.90558	6.21625	5.82678	6.68976	7.49072				73.72	1.59729	1.78436	1.64429	2.49243	3.71246	5.60553	9.75775	16.0539	24.4855	33.2177
	74.02	6.68597	6.31775	6.17035	5.90326	6.20526	5.82446	6.68036	7.49072				73.82	1.6051	1.78436	1.64429	2.49243	3.71246	5.60553	9.75775	16.0516	24.4863	33.2114
	74.12	6.68439	6.30603	6.16095	5.89154	6.19904	5.81506	6.69208	7.48755				73.92	1.60352	1.78436	1.64429	2.49243	3.71246	5.60553	9.76556	16.0539	24.4894	33.2122
	74.22	6.69452	6.29663	6.16095	5.88995	6.20453	5.82678	6.69757	7.479				74.02	1.59729	1.78436	1.64197	2.49243	3.71478	5.60553	9.76556	16.0516	24.4839	33.2114
	74.32	6.68829	6.29663	6.16095	5.88995	6.19354	5.82446	6.68658	7.48132				74.12	1.60901	1.78436	1.62866	2.49011	3.72186	5.60321	9.77728	16.0578	24.4957	33.2153
	74.42	6.68597	6.29504	6.15778	5.88678	6.18732	5.8158	6.68036	7.47974				74.22	1.60669	1.78204	1.64038	2.48853	3.73199	5.60162	9.77496	16.0695	24.5051	33.2083
	74.52	6.68671	6.2865	6.14301	5.88605	6.19672	5.81897	6.69208	7.47119				74.32	1.6051	1.78046	1.64038	2.48853	3.73199	5.60944	9.77338	16.0773	24.5019	33.2075
	74.62	6.68048	6.2771	6.13361	5.88373	6.18964	5.81897	6.69989	7.46802				74.42	1.60278	1.78046	1.6427	2.48853	3.72028	5.61176	9.7851	16.0773	24.5051	33.2153
	74.72	6.68829	6.2771	6.14532	5.87433	6.19672	5.81897	6.6983	7.47351				74.52	1.59338	1.78046	1.6521	2.48853	3.72028	5.63287	9.7851	16.0891	24.5074	33.2161
	74.82	6.68597	6.28723	6.14532	5.87433	6.18573	5.81665	6.69208	7.47119				74.62	1.59338	1.78278	1.66382	2.48853	3.73199	5.63287	9.7851	16.0984	24.5269	33.2255
	74.92	6.68829	6.28101	6.15082	5.87274	6.17951	5.81506	6.70148	7.4696				74.72	1.59338	1.79218	1.66223	2.50024	3.74371	5.64459	9.7851	16.0953	24.5355	33.231
	75.02	6.68597	6.28101	6.14142	5.86652	6.19904	5.81506	6.7038	7.46802				74.82	1.6051	1.80389	1.65601	2.49634	3.74371	5.64301	9.80463	16.1008	24.5285	33.2278
	75.12	6.67499	6.29041	6.15314	5.88995	6.19672	5.82678	6.70148	7.48523				74.92	1.61523	1.80231	1.65601	2.48071	3.74371	5.63678	9.80304	16.107	24.5308	33.2395
	75.22	6.66876	6.2771	6.14923	5.88763	6.18732	5.83618	6.69989	7.48059				75.02	1.60901	1.79608	1.65601	2.48071	3.74371	5.63678	9.79681	16.1125	24.5363	33.2427
	75.32	6.66412	6.26147	6.13361	5.88605	6.19904	5.82678	6.69989	7.47351				75.12	1.60742	1.79608	1.65601	2.48303	3.74371	5.63678	9.80853	16.1242	24.5449	33.2317
	75.42	6.64532	6.26929	6.13361	5.88605	6.19671	5.82678	6.7077	7.48132				75.22	1.6012	1.78436	1.65601	2.50415	3.75385	5.63837	9.81635	16.1297	24.5504	33.2427
	75.52	6.65704	6.27637	6.12897	5.88373	6.185	5.82446	6.69208	7.47742				75.32	1.6012	1.78436	1.66931	2.50415	3.76324	5.65472	9.81635	16.1453	24.5731	33.2411
	75.62	6.65704	6.25757	6.1203	5.87433	6.1756	5.81506	6.7038	7.47351				75.42	1.59888	1.78436	1.67554	2.50342	3.77655	5.66962	9.81635	16.15	24.5761	33.2466
	75.72	6.65387	6.25598	6.11407	5.87201	6.1756	5.81348	6.70929	7.47119				75.52	1.6106	1.79767	1.67395	2.50256	3.78278	5.67584	9.82965	16.15	24.5683	33.2684
	75.82	6.6391	6.24976	6.12189	5.86261	6.17242	5.80725	6.71002	7.4696				75.62	1.61682	1.80548	1.66931	2.50806	3.78119	5.67426	9.83588	16.143	24.5809	33.2629
	75.92	6.6297	6.25366	6.1203	5.87274	6.17169	5.80566	6.7038	7.46802				75.72	1.61365	1.81012	1.67554	2.49634	3.78595	5.66962	9.83429	16.1516	24.5894	33.2755
	76.02	6.63751	6.23804	6.11407	5.86652	6.17169	5.79944	6.71002	7.47192				75.82	1.60278	1.80548	1.67395	2.51196	3.7851	5.67584	9.84137	16.1578	24.5862	33.2802
	76.12	6.63519	6.23804	6.11176	5.86493	6.16937	5.79944	6.7038	7.4657				75.92	1.60901	1.81171	1.66699	2.50806	3.79291	5.67426	9.8476	16.1633	24.5926	33.2809
	76.22	6.62579	6.23572	6.11407	5.8587	6.16546	5.81116	6.71087	7.46338				76.02	1.60742	1.81012	1.66223	2.49402	3.78595	5.68134	9.84601	16.1672	24.5956	33.2755
	76.32	6.62347	6.224	6.11017	5.8642	6.15607	5.80884	6.69208	7.45947				76.12	1.60046	1.80548	1.65991	2.49866	3.78119	5.68597	9.84137	16.1649	24.6011	33.2903
	76.42	6.61407	6.21301	6.09454	5.85248	6.15607	5.80725	6.69208	7.45947				76.22	1.5957	1.81012	1.66382	2.49402	3.77655	5.68915	9.85382	16.1828	24.6105	33.3013
	76.52	6.61249	6.21851	6.09222	5.84308	6.15448	5.80493	6.69757	7.45007				76.32	1.59106	1.80548	1.66382	2.50024	3.78278	5.69305	9.8609	16.189	24.6066	33.3013
	76.62	6.60468	6.21619	6.09064	5.84308	6.14825	5.79553	6.69989	7.44849				76.42	1.59729	1.81171	1.66382	2.51196	3.78278	5.68365	9.86713	16.1945	24.6074	33.3098
	76.72	6.61017	6.20679	6.09064	5.84308	6.15607	5.79553	6.69672	7.45398				76.52	1.60901	1.80621	1.66382	2.51196	3.79059	5.68365	9.86713	16.2	24.6089	33.3208
	76.82	6.60785	6.20361	6.09845	5.83917	6.14044	5.79395	6.69208	7.46021				76.62	1.60901	1.81561	1.66382	2.51196	3.79059	5.68365	9.87494	16.1906	24.6183	33.3215
	76.92	6.59686	6.20288	6.08282	5.82355	6.14044	5.78772	6.69208	7.45166				76.72	1.59497	1.81561	1.66382	2.51196	3.79059	5.69537	9.88434	16.2023	24.6168	33.3301
	77.02	6.59064	6.20056	6.08282	5.82355	6.14825	5.79944	6.70148	7.45239				76.82	1.58557	1.81329	1.66382	2.51196	3.79059	5.69537	9.87726	16.2078	24.6269	33.3215
	77.12	6.59064	6.19116	6.08124	5.83368	6.14825	5.79944	6.69049	7.44617				76.92	1.58398	1.80389	1.66382	2.51428	3.79059	5.69379	9.88434	16.2101	24.6379	33.3208
	77.22	6.58832	6.18958	6.07501	5.82745	6.14594	5.79785	6.68427	7.45166				77.02	1.57776	1.80621	1.66614	2.52136	3.79291	5.68756	9.87494	16.2226	24.6425	33.327
	77.32	6.57892	6.18103	6.07269	5.82745	6.13654	5.79944	6.69598	7.44226				77.12	1.57776	1.81561	1.67554	2.5166	3.81403	5.68988	9.88666	16.2336	24.6558	33.3239
	77.42	6.58514	6.17944	6.06329	5.82513	6.13654	5.79944	6.69598	7.45398				77.22	1.58008	1.81793	1.66772	2.5354	3.81403	5.69928	9.88898	16.2336	24.6519	33.3325
	77.52	6.57892	6.17786	6.07343	5.81573	6.14667	5.79944	6.69366	7.45239				77.32	1.6012	1.82733	1.66772	2.52368	3.81403	5.69928	9.89838	16.243	24.6574	33.3387
	77.62	6.58832	6.16931	6.0672	5.81415	6.14044	5.79944	6.69208	7.44617				77.42	1.6012	1.82733	1.66772	2.52368	3.81403	5.70709	9.9046	16.2414	24.6597	33.3325
	77.72	6.57892	6.17163	6.07501	5.80792	6.13812	5.80884	6.68976	7.45166				77.52	1.6012	1.82733	1.65601	2.52368	3.81402	5.70709	9.89838	16.2281	24.666	33.3411
	77.82	6.57892	6.16699	6.07037	5.81342	6.12872	5.79712	6.6944	7.43994				77.62	1.59888	1.82733	1.66772	2.51196	3.80231	5.70709	9.89838	16.2453	24.6691	33.3387
	77.92	6.5766	6.15833	6.05389	5.80402	6.13654	5.79004	6.70221	7.44226				77.72	1.57776	1.81561	1.65759	2.52368	3.82184	5.71881	9.88666	16.2531	24.6793	33.3442
	78.02	6.56171	6.16614	6.06329	5.80402	6.13422	5.79944	6.70148	7.44067				77.82	1.58948	1.82733	1.67395	2.52368	3.82184	5.71881	9.9101	16.2625	24.6777	33.3528
	78.12	6.5672	6.15759	6.05939	5.79388	6.12482	5.80261	6.68036	7.43213				77.92	1.58789	1.82733	1.67004	2.52368	3.82025	5.72662	9.9101	16.2554	24.6933	33.3638
	78.22	6.57892	6.14819	6.03204	5.78058	6.13495	5.77051	6.68976	7.4165				78.02	1.58167	1.82733	1.66772	2.526	3.81635	5.72894	9.9101	16.2726	24.7121	33.3723
	78.32	6.57892	6.15759	6.04144	5.7923	6.12872	5.776	6.69208	7.41724				78.12	1.5918	1.82733	1.65601	2.5354	3.82574	5.75006	9.92023	16.2726	24.7089	33.3755
	78.42	6.5766	6.14819	6.03204	5.7923	6.12872	5.776	6.69208	7.42273				78.22	1.6012	1.82733	1.65759	2.52368	3.81403	5.73602	9.92963	16.2828	24.7082	33.3606
	78.52	6.56488	6.14819	6.04376	5.79071	6.1264	5.78772	6.69989	7.42273				78.32	1.58948	1.81561	1.66382	2.52368	3.81403	5.72894	9.92963	16.2844	24.7105	33.3716
	78.62	6.5672	6.14661	6.04218	5.78448	6.12482	5.78772	6.6983	7.43213				78.42	1.58948	1.81561	1.66382	2.52368	3.82574	5.73834	9.92963	16.3039	24.7206	33.37
	78.72	6.56561	6.14819	6.04376	5.78217	6.12482	5.7854	6.70148	7.42273				78.52	1.58948	1.81561	1.67554	2.52368	3.82574	5.73602	9.92963	16.3039	24.7222	33.3723
	78.82	6.56171	6.14587	6.04144	5.77277	6.12323	5.78381	6.69208	7.43054				78.62	1.58948	1.81403	1.67712	2.52368	3.82574	5.72662	9.92963	16.3149	24.741	33.3731
	78.92	6.56879	6.14819	6.03204	5.77277	6.11932	5.78381	6.69208	7.42896				78.72	1.58716	1.8078	1.68335	2.52686	3.82733	5.72821	9.93744	16.3117	24.7355	33.3622
	79.02	6.57501	6.15051	6.03204	5.7868	6.13812	5.79785	6.69757	7.43677				78.82	1.57935	1.80939	1.67163	2.53772	3.83356	5.73444	9.95074	16.3078	24.7324	33.3778
	79.12	6.57269	6.15369	6.02814	5.7923	6.13654	5.80493	6.6944	7.44385				78.92	1.59729	1.81561	1.67944	2.51978	3.82184	5.72272	9.95697	16.3195	24.7355	33.3599
	79.22	6.56329	6.14429	6.03204	5.78448	6.13422	5.80176	6.69989	7.43994				79.02	1.58557	1.80157	1.68176	2.51978	3.82184	5.73444	9.94293	16.3195	24.7386	33.3661
	79.32	6.56329	6.1427	6.03204	5.78448	6.13654	5.80725	6.69989	7.43835				79.12	1.58557	1.79218	1.68335	2.52209	3.82416	5.73676	9.94525	16.3273	24.7613	33.3684
	79.42	6.56329	6.13416	6.02972	5.78998	6.14435	5.81506	6.69989	7.43835				79.22	1.5863	1.79449	1.68335	2.53149	3.83356	5.75397	9.95538	16.3257	24.7668	33.37
	79.52	6.57343	6.13416	6.02032	5.78058	6.14435	5.81274	6.70929	7.43835				79.32	1.58948	1.80389	1.68335	2.53149	3.83124	5.75397	9.96478	16.3312	24.7753	33.3599
	79.62	6.5672	6.12317	6.02655	5.78058	6.14276	5.80334	6.70612	7.44849				79.42	1.58948	1.81171	1.67786	2.52917	3.82184	5.75397	9.96478	16.3234	24.7707	33.3684
	79.72	6.5672	6.11694	6.02032	5.77826	6.13654	5.80334	6.69989	7.43994				79.52	1.58948	1.81171	1.68726	2.51428	3.81403	5.74615	9.96478	16.3328	24.7691	33.3638
	79.82	6.57501	6.12866	6.01801	5.78058	6.14594	5.80334	6.70929	7.43835				79.62	1.58716	1.79608	1.67712	2.52368	3.81403	5.74457	9.96869	16.3328	24.7808	33.37
	79.92	6.57501	6.12476	6.00861	5.78058	6.13654	5.81506	6.7077	7.45007				79.72	1.57776	1.79376	1.68335	2.52527	3.81561	5.75165	9.97491	16.3492	24.7902	33.3661
	80.02	6.57501	6.11694	6.00702	5.77899	6.14667	5.81506	6.71002	7.45557				79.82	1.57153	1.79608	1.68335	2.53149	3.82184	5.75787	9.97186	16.3508	24.7863	33.3833
	80.12	6.57501	6.11694	6.01483	5.77509	6.15375	5.82361	6.73114	7.44849				79.92	1.57776	1.80389	1.67786	2.53149	3.82184	5.75787	9.99445	16.3648	24.7972	33.3794
	80.22	6.57343	6.11694	6.02191	5.78448	6.14276	5.82678	6.72955	7.46802				80.02	1.57776	1.80389	1.68884	2.53382	3.82416	5.76801	9.98822	16.3742	24.8098	33.3879
	80.32	6.57892	6.12708	6.01251	5.79388	6.14825	5.8385	6.72333	7.46179				80.12	1.58008	1.81403	1.68335	2.54321	3.83356	5.7774	9.99054	16.368	24.787	33.3918
	80.42	6.5766	6.12866	6.01251	5.78448	6.14594	5.83618	6.72882	7.46179				80.22	1.58716	1.82343	1.68726	2.53149	3.82184	5.76569	9.99994	16.3719	24.8019	33.3911
	80.52	6.5672	6.12634	6.01874	5.7923	6.13654	5.82678	6.71942	7.47119				80.32	1.56604	1.80939	1.70288	2.53308	3.82343	5.77899	9.99603	16.3765	24.8137	33.4012
	80.62	6.5672	6.11694	6.01019	5.79071	6.13495	5.82678	6.73114	7.4696				80.42	1.56763	1.80389	1.70288	2.52759	3.82965	5.78522	10.007	16.382	24.8261	33.4106
	80.72	6.57343	6.12634	6.01251	5.78448	6.12872	5.82678	6.73114	7.47974				80.52	1.57385	1.8172	1.69348	2.52759	3.84137	5.78522	10.0038	16.3922	24.8277	33.4067
	80.82	6.56488	6.11536	6.01019	5.78217	6.13422	5.83459	6.72882	7.48132				80.62	1.57227	1.81012	1.70447	2.52991	3.84369	5.78754	10.0117	16.3992	24.8449	33.4153
	80.92	6.5672	6.11694	6.00079	5.77277	6.12482	5.83459	6.71942	7.48132				80.72	1.57617	1.81952	1.71069	2.53931	3.85309	5.79462	10.014	16.4016	24.8456	33.4192
	81.02	6.5672	6.11462	5.99921	5.77118	6.13654	5.84631	6.71783	7.49072				80.82	1.57776	1.81952	1.71069	2.53931	3.85309	5.78522	10.0234	16.4094	24.8449	33.4302
	81.12	6.56488	6.11694	6.0047	5.77435	6.13654	5.84399	6.72333	7.48132				80.92	1.57776	1.81952	1.71069	2.53931	3.85931	5.78522	10.0351	16.4078	24.8574	33.4364
	81.22	6.56329	6.11536	6.00238	5.77277	6.13495	5.83301	6.72333	7.48755				81.02	1.57776	1.81952	1.71301	2.53931	3.85309	5.78522	10.0351	16.4156	24.8589	33.4309
	81.32	6.56171	6.10681	5.99921	5.77277	6.13422	5.8385	6.72882	7.49304				81.12	1.58557	1.81952	1.72473	2.54163	3.85541	5.79535	10.0351	16.4227	24.8769	33.4442
	81.42	6.5672	6.09741	5.99298	5.77118	6.13654	5.84631	6.71783	7.49072				81.22	1.58008	1.82184	1.73572	2.54321	3.86481	5.80316	10.0491	16.4227	24.8817	33.4481
	81.52	6.57501	6.10754	5.99066	5.76263	6.13495	5.8385	6.71161	7.48132				81.32	1.58948	1.83124	1.74194	2.5448	3.86407	5.79852	10.0663	16.4406	24.8847	33.4435
	81.62	6.57111	6.099	5.98126	5.76495	6.14044	5.84399	6.73505	7.49146				81.42	1.58875	1.83282	1.74194	2.55884	3.8609	5.80475	10.0679	16.4484	24.8879	33.4583
	81.72	6.57111	6.10913	6.0047	5.77435	6.14984	5.84631	6.73505	7.50476				81.52	1.58557	1.83746	1.74194	2.55652	3.8609	5.81415	10.0742	16.4578	24.884	33.4598
	81.82	6.5766	6.10754	6.0047	5.76337	6.14044	5.85803	6.74286	7.50244				81.62	1.58398	1.83124	1.74194	2.54944	3.8609	5.80475	10.0859	16.4586	24.898	33.4497
	81.92	6.56879	6.11072	6.01093	5.75714	6.14825	5.85803	6.74286	7.50476				81.72	1.57776	1.83124	1.74426	2.55652	3.8609	5.80475	10.0937	16.4625	24.9066	33.4583
	82.02	6.58356	6.10913	6.00238	5.75714	6.14752	5.86584	6.74445	7.51025				81.82	1.57776	1.83124	1.75598	2.54944	3.86322	5.80707	10.0937	16.4719	24.9269	33.4637
	82.12	6.5766	6.1084	6.00629	5.76422	6.15289	5.86584	6.7608	7.51257				81.92	1.58008	1.84528	1.76538	2.55884	3.87262	5.82428	10.0944	16.4914	24.9277	33.4794
	82.22	6.5672	6.10205	6.00861	5.76959	6.14044	5.86426	6.75458	7.5188				82.02	1.58948	1.85468	1.76697	2.55884	3.87262	5.82428	10.0976	16.4907	24.9285	33.481
	82.32	6.56488	6.099	5.99298	5.75714	6.14594	5.85803	6.76007	7.52197				82.12	1.58716	1.85468	1.77319	2.56042	3.88593	5.82587	10.0976	16.4875	24.9433	33.4833
	82.42	6.55389	6.0896	5.99921	5.75714	6.13654	5.86975	6.76239	7.51099				82.22	1.57935	1.85626	1.77319	2.56665	3.89447	5.83209	10.1109	16.4992	24.9465	33.5005
	82.52	6.55939	6.08801	5.99298	5.76263	6.13495	5.86975	6.76239	7.51257				82.32	1.58557	1.8703	1.76538	2.56665	3.90387	5.82977	10.1171	16.4914	24.9472	33.495
	82.62	6.55707	6.07947	6.00238	5.75323	6.12872	5.86743	6.76239	7.52429				82.42	1.58398	1.8797	1.76538	2.56897	3.89606	5.82428	10.1171	16.4992	24.9504	33.481
	82.72	6.54767	6.07788	5.99298	5.75323	6.1264	5.85803	6.7702	7.53369				82.52	1.56995	1.86249	1.7677	2.55103	3.89606	5.82428	10.1093	16.5117	24.9488	33.4895
	82.82	6.55389	6.07629	5.99139	5.75165	6.12872	5.85645	6.78033	7.52429				82.62	1.57776	1.86249	1.7771	2.55334	3.89838	5.8266	10.1093	16.5148	24.9589	33.4934
	82.92	6.54767	6.07947	5.98285	5.74542	6.12714	5.85571	6.77179	7.53052				82.72	1.58008	1.86322	1.77869	2.57446	3.90778	5.836	10.1171	16.5242	24.9715	33.5044
	83.02	6.55548	6.07007	5.98126	5.75714	6.11859	5.84631	6.77411	7.53369				82.82	1.58948	1.86798	1.78259	2.57605	3.90936	5.83759	10.1171	16.5422	24.9785	33.5044
	83.12	6.55316	6.06848	5.99298	5.75482	6.12482	5.85803	6.78192	7.52429				82.92	1.59106	1.87421	1.77551	2.58228	3.91559	5.84381	10.1304	16.5422	24.9894	33.5184
	83.22	6.55548	6.07556	5.99921	5.75323	6.1225	5.86584	6.78033	7.5376				83.02	1.59729	1.87421	1.78491	2.58228	3.91559	5.85553	10.1367	16.5516	24.9879	33.5208
	83.32	6.55548	6.06616	6.00238	5.75323	6.12323	5.87366	6.78192	7.5282				83.12	1.60901	1.88202	1.77319	2.57996	3.90546	5.85553	10.1367	16.5383	24.9839	33.5317
	83.42	6.55548	6.06384	5.99298	5.75092	6.117	5.87207	6.7796	7.53992				83.22	1.59497	1.88202	1.77319	2.55884	3.89996	5.84381	10.1445	16.55	24.9761	33.5262
	83.52	6.56561	6.06458	5.99921	5.75323	6.117	5.86584	6.7702	7.54614				83.32	1.57385	1.8703	1.77551	2.55884	3.89996	5.85162	10.1328	16.5601	24.9863	33.52
	83.62	6.56488	6.05603	5.99066	5.75323	6.11469	5.87756	6.78192	7.55164				83.42	1.58557	1.88202	1.78491	2.56116	3.90228	5.85394	10.1422	16.5679	24.9777	33.5192
	83.72	6.55548	6.04663	5.98126	5.76105	6.117	5.87756	6.7796	7.54932				83.52	1.58789	1.88434	1.78418	2.58069	3.91168	5.86334	10.1351	16.575	24.9879	33.5435
	83.82	6.55389	6.05676	5.99066	5.75946	6.12323	5.87524	6.77802	7.54773				83.62	1.59729	1.89374	1.77942	2.57605	3.92499	5.86334	10.1562	16.5875	24.998	33.5396
	83.92	6.54535	6.05054	5.98126	5.76495	6.117	5.86584	6.77802	7.55786				83.72	1.59729	1.89532	1.77478	2.5885	3.92963	5.86175	10.1578	16.5922	25.0106	33.5442
	84.02	6.55939	6.05603	5.97968	5.76495	6.11469	5.86584	6.78815	7.54932				83.82	1.5957	1.89764	1.781	2.58154	3.92499	5.85712	10.1686	16.6008	25.0152	33.5411
	84.12	6.55707	6.04663	5.97894	5.76263	6.12872	5.86584	6.79364	7.55005				83.92	1.59106	1.88361	1.78101	2.57837	3.93903	5.87506	10.1578	16.6086	25.0347	33.5481
	84.22	6.55548	6.05835	5.98126	5.77118	6.12714	5.87756	6.79132	7.56335				84.02	1.59497	1.88983	1.78333	2.57837	3.93903	5.87506	10.164	16.6304	25.0472	33.5591
	84.32	6.55389	6.06848	5.97968	5.76495	6.11859	5.88928	6.78973	7.57275				84.12	1.58557	1.88983	1.79272	2.58069	3.94135	5.87738	10.1757	16.6382	25.0558	33.5621
	84.42	6.54535	6.05994	5.98517	5.77435	6.117	5.88696	6.78815	7.57117				84.22	1.58789	1.90228	1.80444	2.59009	3.95074	5.89459	10.1859	16.6437	25.0683	33.5708
	84.52	6.54767	6.05835	5.98285	5.76495	6.117	5.87756	6.79364	7.5813				84.32	1.6051	1.90546	1.80444	2.59009	3.95074	5.89459	10.1929	16.6516	25.0699	33.577
	84.62	6.54608	6.05603	5.97345	5.77118	6.12714	5.87598	6.79364	7.57275				84.42	1.6051	1.91327	1.80444	2.59241	3.95306	5.89691	10.1835	16.6633	25.0871	33.5731
	84.72	6.53986	6.05835	5.97186	5.76263	6.12091	5.86975	6.79913	7.56885				84.52	1.59961	1.91559	1.81458	2.59949	3.96247	5.90399	10.1976	16.6828	25.1011	33.577
	84.82	6.53754	6.05676	5.97345	5.75323	6.11859	5.87756	6.78973	7.57117				84.62	1.60901	1.92499	1.80994	2.60181	3.97418	5.90631	10.2054	16.6821	25.1089	33.5833
	84.92	6.53363	6.05054	5.97113	5.76495	6.10455	5.87524	6.79913	7.5813				84.72	1.61841	1.93671	1.81616	2.60339	3.97577	5.91962	10.2109	16.6906	25.1301	33.5942
	85.02	6.52423	6.05212	5.97113	5.76105	6.09357	5.86194	6.78815	7.58057				84.82	1.61292	1.94769	1.80213	2.60962	3.98199	5.92584	10.2203	16.6773	25.1152	33.6021
	85.12	6.53436	6.03882	5.96173	5.74542	6.09198	5.84631	6.78192	7.57117				84.92	1.62854	1.94452	1.79272	2.5979	3.97028	5.92035	10.2382	16.6828	25.1066	33.5887
	85.22	6.52582	6.0365	5.96014	5.7431	6.09747	5.85571	6.78192	7.58057				85.02	1.61682	1.9328	1.79272	2.5979	3.96869	5.91412	10.2265	16.6906	25.1152	33.5786
	85.32	6.52423	6.0271	5.95392	5.74542	6.09515	5.84631	6.79364	7.57739				85.12	1.61682	1.9328	1.79114	2.5979	3.97418	5.91412	10.2242	16.6906	25.1183	33.5793
	85.42	6.52423	6.03491	5.96332	5.7431	6.09357	5.85254	6.79364	7.56885				85.22	1.61682	1.9328	1.79272	2.5979	3.97418	5.92584	10.2148	16.7	25.1152	33.5809
	85.52	6.52264	6.03333	5.95392	5.74152	6.09198	5.84399	6.79132	7.57117				85.32	1.62463	1.93903	1.79272	2.5979	3.97577	5.92584	10.2249	16.6984	25.1183	33.5887
	85.62	6.52582	6.02478	5.95941	5.73993	6.08575	5.83459	6.78973	7.56958				85.42	1.62231	1.9328	1.80676	2.5979	3.98041	5.92584	10.2187	16.7125	25.1168	33.5825
	85.72	6.51642	6.01538	5.94843	5.7337	6.08344	5.83459	6.78973	7.58057				85.52	1.61292	1.9328	1.81543	2.60022	3.98432	5.92816	10.2265	16.7297	25.1285	33.5934
	85.82	6.5141	6.02551	5.9422	5.7431	6.08575	5.84473	6.78973	7.57117				85.62	1.61523	1.93512	1.81226	2.61121	3.99298	5.93915	10.2382	16.7297	25.148	33.6021
	85.92	6.50311	6.01697	5.95392	5.7337	6.08417	5.83618	6.78815	7.57898				85.72	1.61682	1.95551	1.81226	2.62756	4.00385	5.95709	10.2476	16.7391	25.1574	33.6021
	86.02	6.50861	6.00757	5.95941	5.7337	6.07562	5.82678	6.79364	7.58911				85.82	1.62463	1.95233	1.81848	2.62134	4.01093	5.95709	10.2538	16.7375	25.1558	33.6083
	86.12	6.50629	6.00525	5.94843	5.73212	6.07794	5.83228	6.79913	7.58057				85.92	1.62463	1.95233	1.81226	2.62915	4.00153	5.96259	10.264	16.7476	25.1738	33.6122
	86.22	6.50311	6.00757	5.95392	5.73138	6.07794	5.82288	6.78973	7.58057				86.02	1.62463	1.95001	1.80994	2.62915	4.00153	5.95319	10.2578	16.7414	25.1769	33.62
	86.32	6.49689	6.00598	5.9516	5.72198	6.08417	5.83301	6.80145	7.56958				86.12	1.62463	1.94061	1.80054	2.62915	4.00153	5.95319	10.2656	16.7508	25.1754	33.6099
	86.42	6.49457	6.00757	5.9422	5.72198	6.07562	5.82678	6.79913	7.57117				86.22	1.62463	1.94061	1.80286	2.62134	4.00153	5.95319	10.2656	16.7515	25.1878	33.6184
	86.52	6.49689	6.00757	5.95001	5.72198	6.07794	5.83459	6.78973	7.58057				86.32	1.62463	1.93903	1.80835	2.62915	4.01007	5.95551	10.275	16.768	25.1981	33.6239
	86.62	6.49689	6.00525	5.94843	5.7337	6.07562	5.83228	6.79596	7.57739				86.42	1.62695	1.93512	1.79272	2.62683	4.01093	5.96259	10.2757	16.7492	25.1848	33.6372
	86.72	6.50311	5.99426	5.93988	5.73212	6.07404	5.83301	6.78973	7.57117				86.52	1.63403	1.9422	1.80676	2.61743	4.00153	5.95319	10.2828	16.7578	25.1878	33.6177
	86.82	6.49457	5.99976	5.9422	5.72589	6.07245	5.82678	6.80145	7.58289				86.62	1.62463	1.9328	1.81384	2.61975	4.00385	5.96722	10.2851	16.7609	25.2082	33.6207
	86.92	6.48517	5.99744	5.9422	5.73138	6.06622	5.83618	6.80145	7.58838				86.72	1.62695	1.9328	1.80444	2.62915	4.01324	5.97504	10.2851	16.7726	25.2066	33.6411
	87.02	6.48517	5.98804	5.94769	5.72198	6.07562	5.83301	6.81085	7.5907				86.82	1.63403	1.9328	1.79663	2.62756	4.02496	5.97662	10.2968	16.7703	25.2089	33.6497
	87.12	6.49689	5.99585	5.93829	5.72198	6.06622	5.82446	6.80145	7.58911				86.92	1.62463	1.94061	1.79663	2.62524	4.01483	5.96881	10.3046	16.7726	25.2121	33.645
	87.22	6.49457	5.99426	5.93671	5.7337	6.06464	5.81506	6.80768	7.5907				87.02	1.62854	1.9328	1.79663	2.62524	4.00543	5.96881	10.3069	16.7844	25.2105	33.6536
	87.32	6.48517	5.98572	5.9422	5.73212	6.06622	5.82678	6.80145	7.60242				87.12	1.62854	1.93121	1.7865	2.62292	4.00543	5.97821	10.3085	16.7805	25.2105	33.6567
	87.42	6.48358	5.98804	5.9422	5.72589	6.06622	5.82446	6.81317	7.6001				87.22	1.62695	1.93671	1.79041	2.61121	4.00702	5.95868	10.3085	16.7922	25.216	33.6427
	87.52	6.48517	5.98804	5.93988	5.73138	6.0639	5.82129	6.81085	7.58838				87.32	1.6106	1.92426	1.78101	2.62915	4.01324	5.9649	10.2961	16.7977	25.2183	33.6575
	87.62	6.48517	5.98645	5.92889	5.72198	6.06622	5.81274	6.80927	7.5907				87.42	1.61682	1.92108	1.78882	2.62915	4.01324	5.9649	10.3046	16.8	25.2363	33.6591
	87.72	6.49689	5.98572	5.93439	5.73138	6.06622	5.81348	6.80927	7.59851				87.52	1.61682	1.92889	1.78723	2.62915	4.02338	5.97272	10.3124	16.8	25.2473	33.663
	87.82	6.49689	5.98804	5.93988	5.7204	6.07245	5.80725	6.8194	7.60864				87.62	1.61682	1.92731	1.77161	2.62915	4.03278	5.97272	10.3226	16.7968	25.2457	33.6685
	87.92	6.49457	5.98572	5.93048	5.71417	6.06622	5.81274	6.81085	7.6001				87.72	1.61841	1.9328	1.79272	2.62757	4.0351	5.97272	10.3163	16.8094	25.2558	33.6598
	88.02	6.49139	5.98804	5.92889	5.71417	6.07562	5.81506	6.80145	7.59692				87.82	1.61365	1.9234	1.79272	2.63538	4.04449	5.97272	10.3148	16.8078	25.2574	33.6724
	88.12	6.48749	5.98645	5.92267	5.72357	6.06622	5.81348	6.80145	7.60242				87.92	1.61682	1.93048	1.79041	2.62915	4.05231	5.97272	10.3336	16.8195	25.2668	33.6669
	88.22	6.49225	5.98804	5.93207	5.71417	6.05682	5.81665	6.79987	7.60242				88.02	1.61682	1.92108	1.78101	2.62683	4.04449	5.97113	10.3242	16.8179	25.2753	33.6606
	88.32	6.47186	5.97864	5.91327	5.711	6.0733	5.80566	6.80695	7.59851				88.12	1.62854	1.91949	1.77319	2.61743	4.05231	5.97272	10.3359	16.8133	25.2691	33.6692
	88.42	6.47736	5.9834	5.91876	5.71185	6.05292	5.81116	6.80695	7.60791				88.22	1.62854	1.91327	1.77319	2.60962	4.04449	5.9649	10.3421	16.8094	25.2785	33.6606
	88.52	6.48126	5.9646	5.90863	5.71185	6.05682	5.80493	6.79987	7.59692				88.32	1.62073	1.90314	1.77319	2.60962	4.04449	5.9649	10.3398	16.8016	25.2886	33.6614
	88.62	6.46564	5.97864	5.90155	5.70477	6.0733	5.79785	6.81317	7.60242				88.42	1.62073	1.89374	1.77319	2.61121	4.05548	5.97821	10.3453	16.8179	25.3058	33.6622
	88.72	6.46564	5.99194	5.92035	5.71967	6.05683	5.81274	6.81159	7.60791				88.52	1.63013	1.89532	1.79114	2.62915	4.05231	5.98212	10.3375	16.8273	25.3167	33.6669
	88.82	6.46564	5.97864	5.91095	5.711	6.07245	5.80334	6.82098	7.60083				88.62	1.63635	1.89923	1.80054	2.63928	4.06244	5.98285	10.3437	16.8273	25.3254	33.6786
	88.92	6.45551	5.99744	5.91095	5.72357	6.06622	5.80176	6.82098	7.62817				88.72	1.64648	1.91168	1.80212	2.64868	4.07965	5.99225	10.3655	16.8273	25.3137	33.6887
	89.02	6.45624	5.98804	5.90936	5.71185	6.06781	5.80493	6.82257	7.61963				88.82	1.65356	1.92108	1.79504	2.63623	4.06952	5.99384	10.3828	16.8336	25.3105	33.6896
	89.12	6.45551	5.98645	5.89532	5.69305	6.05841	5.79553	6.81317	7.61414				88.92	1.63403	1.90936	1.80444	2.61975	4.07416	5.98676	10.382	16.8406	25.3293	33.6793
	89.22	6.44611	5.98022	5.89532	5.68683	6.05841	5.79395	6.8194	7.62195				89.02	1.62537	1.90387	1.80444	2.62915	4.08124	5.99615	10.3655	16.8508	25.3378	33.7036
	89.32	6.44452	5.98962	5.90082	5.69464	6.06464	5.79944	6.81317	7.62195				89.12	1.62854	1.91327	1.81616	2.62915	4.07965	6.00397	10.3867	16.8492	25.3316	33.6981
	89.42	6.44769	5.98022	5.88983	5.69232	6.05609	5.79712	6.82489	7.63135				89.22	1.64026	1.91095	1.81384	2.62915	4.07965	6.00397	10.3867	16.8602	25.3488	33.6926
	89.52	6.43829	5.97791	5.89532	5.69464	6.05841	5.79553	6.82489	7.62817				89.32	1.63794	1.90155	1.80444	2.62915	4.07806	6.00238	10.3929	16.8625	25.3378	33.7036
	89.62	6.44452	5.97632	5.89532	5.69305	6.05682	5.80566	6.8327	7.63367				89.42	1.62854	1.89996	1.81226	2.62915	4.07184	6.00787	10.3867	16.8687	25.3488	33.7137
	89.72	6.44769	5.97473	5.89301	5.68683	6.04828	5.79944	6.83038	7.63135				89.52	1.62854	1.89374	1.81226	2.62915	4.08356	6.00787	10.3984	16.8719	25.3488	33.7192
	89.82	6.43829	5.98022	5.88361	5.68683	6.0506	5.80884	6.8327	7.63208				89.62	1.63477	1.90546	1.81226	2.64087	4.08124	6.00555	10.4062	16.868	25.3574	33.72
	89.92	6.44769	5.97791	5.88983	5.69232	6.05219	5.80566	6.8327	7.63367				89.72	1.62854	1.90314	1.81226	2.64087	4.07184	6.00629	10.4062	16.8703	25.3566	33.7294
	90.02	6.42658	5.97009	5.89691	5.68451	6.0639	5.80103	6.84052	7.63293				89.82	1.62854	1.89374	1.81226	2.64087	4.08356	6.01569	10.4062	16.8882	25.3574	33.7231
	90.12	6.42657	5.98804	5.90082	5.70087	6.04279	5.81665	6.84052	7.64148				89.92	1.62854	1.90155	1.81458	2.64087	4.08356	6.01337	10.4179	16.8937	25.373	33.72
	90.22	6.42426	5.97473	5.8797	5.68292	6.0412	5.80334	6.84052	7.63367				90.02	1.62854	1.90155	1.81226	2.64319	4.09369	6.01801	10.4179	16.8882	25.3879	33.7278
	90.32	6.42108	5.97632	5.88983	5.6806	6.03497	5.81506	6.84833	7.62976				90.12	1.62854	1.90228	1.81067	2.64087	4.09137	6.01569	10.4179	16.882	25.3886	33.7411
	90.42	6.41718	5.97632	5.88129	5.68292	6.04669	5.81274	6.84601	7.62817				90.22	1.61682	1.89374	1.81616	2.64868	4.08978	6.0141	10.414	16.8914	25.3879	33.731
	90.52	6.42425	5.97632	5.8797	5.68134	6.0545	5.80334	6.85065	7.64148				90.32	1.62622	1.89374	1.79663	2.64868	4.09528	6.00787	10.4257	16.882	25.3886	33.731
	90.62	6.42657	5.97632	5.8797	5.67743	6.0545	5.81189	6.86005	7.64148				90.42	1.61682	1.90546	1.79431	2.64087	4.09528	6.00006	10.4257	16.8922	25.3918	33.7317
	90.72	6.42499	5.97632	5.87811	5.69232	6.05292	5.81274	6.87177	7.64929				90.52	1.60901	1.89764	1.79663	2.65259	4.09296	6.00787	10.4257	16.9031	25.3996	33.7349
	90.82	6.42657	5.98804	5.88361	5.68292	6.04437	5.81506	6.87799	7.65869				90.62	1.60901	1.89764	1.78491	2.65259	4.09528	6.00787	10.4257	16.8797	25.3964	33.7434
	90.92	6.42426	5.98645	5.88129	5.68292	6.04669	5.81348	6.87177	7.64771				90.72	1.60742	1.89764	1.78491	2.64868	4.08356	6.00555	10.4374	16.8882	25.4074	33.731
	91.02	6.41486	5.98572	5.87189	5.6806	6.0451	5.81506	6.88116	7.6532				90.82	1.58948	1.88361	1.78491	2.64868	4.09137	5.99615	10.4241	16.8937	25.4081	33.7434
	91.12	6.41327	5.98804	5.87811	5.68292	6.03888	5.82446	6.87958	7.65869				90.92	1.58716	1.87421	1.78491	2.64868	4.10309	5.99615	10.4296	16.8914	25.4191	33.7427
	91.22	6.40704	5.98804	5.87189	5.68915	6.04669	5.81506	6.87958	7.65942				91.02	1.57776	1.88202	1.77319	2.64709	4.10309	5.99615	10.4374	16.8882	25.416	33.7411
	91.32	6.41644	5.99426	5.87189	5.68292	6.04669	5.81348	6.87726	7.6532				91.12	1.57617	1.88202	1.77319	2.64087	4.10309	5.99615	10.4374	16.8937	25.4191	33.731
	91.42	6.40704	5.98572	5.86957	5.6806	6.05609	5.80725	6.87958	7.65869				91.22	1.57776	1.88202	1.77319	2.65259	4.10309	6.00397	10.4374	16.8992	25.4293	33.7395
	91.52	6.41254	5.98804	5.86017	5.68134	6.04669	5.81665	6.8858	7.64929				91.32	1.57776	1.88202	1.7865	2.65259	4.11481	6.00397	10.4374	16.9031	25.4465	33.7505
	91.62	6.40314	5.98804	5.85858	5.67511	6.04669	5.80725	6.8913	7.65942				91.42	1.57776	1.8797	1.79272	2.65417	4.12421	6.01569	10.4492	16.9172	25.4488	33.7528
	91.72	6.41486	5.98572	5.86176	5.67511	6.04669	5.80493	6.89056	7.65869				91.52	1.57935	1.87189	1.79272	2.6604	4.13043	6.01569	10.4507	16.9273	25.4527	33.77
	91.82	6.41254	5.98413	5.85394	5.68219	6.0545	5.80493	6.89911	7.65088				91.62	1.58557	1.87811	1.79272	2.6604	4.12885	6.01569	10.457	16.9305	25.4465	33.7708
	91.92	6.39996	5.98413	5.86017	5.69073	6.05219	5.80957	6.90533	7.6665				91.72	1.59729	1.87811	1.78723	2.6604	4.12262	6.01569	10.4648	16.9234	25.4495	33.7817
	92.02	6.3891	5.99585	5.86017	5.68915	6.0412	5.80334	6.89752	7.65552				91.82	1.59729	1.88983	1.79272	2.65259	4.12885	6.01959	10.4648	16.9406	25.4777	33.7723
	92.12	6.40314	5.99194	5.85626	5.68134	6.03656	5.81116	6.9046	7.65942				91.92	1.5918	1.88434	1.79272	2.6604	4.14606	6.0274	10.457	16.9507	25.4785	33.7903
	92.22	6.39142	5.97632	5.84845	5.6861	6.04046	5.80334	6.91632	7.66028				92.02	1.60669	1.90155	1.80444	2.6604	4.15387	6.03522	10.4765	16.95	25.4777	33.8013
	92.32	6.37579	5.97632	5.84845	5.69073	6.02008	5.80334	6.89752	7.66724				92.12	1.59729	1.90155	1.79272	2.66821	4.15155	6.03522	10.4765	16.9523	25.4761	33.8098
	92.42	6.39374	5.97632	5.84845	5.67975	6.01935	5.79395	6.90302	7.65942				92.22	1.59729	1.89996	1.79663	2.66821	4.14215	6.04462	10.4765	16.9523	25.4722	33.813
	92.52	6.37506	5.96069	5.83124	5.6673	6.02716	5.78772	6.90924	7.6532				92.32	1.5957	1.90704	1.79663	2.67212	4.14374	6.0274	10.4827	16.9617	25.48	33.7997
	92.62	6.3703	5.97473	5.83282	5.68451	6.02643	5.79321	6.9046	7.67041				92.42	1.58167	1.90387	1.79663	2.67212	4.13434	6.03522	10.4687	16.9625	25.4699	33.802
	92.72	6.36957	5.97009	5.84613	5.6767	6.02008	5.79712	6.91473	7.6665				92.52	1.58167	1.89764	1.80371	2.68616	4.13434	6.03363	10.4687	16.9578	25.4738	33.8052
	92.82	6.37262	5.97241	5.85077	5.68134	6.0014	5.80017	6.89288	7.66724				92.62	1.59338	1.89764	1.80835	2.69482	4.14374	6.02899	10.4804	16.9774	25.4918	33.8068
	92.92	6.35944	5.96228	5.836	5.67438	6.00604	5.78149	6.90924	7.6532				92.72	1.59497	1.89923	1.80835	2.70728	4.15778	6.04303	10.4797	16.9797	25.4863	33.8293
	93.02	6.35236	5.96692	5.83124	5.66962	6.0014	5.78381	6.9046	7.6571				92.82	1.60901	1.91327	1.80835	2.70728	4.15778	6.05475	10.4843	16.9859	25.4973	33.827
	93.12	6.33673	5.96851	5.8266	5.67511	6.00604	5.77759	6.91705	7.65479				92.92	1.60901	1.91095	1.80835	2.70728	4.15619	6.05475	10.4921	16.9797	25.5051	33.8231
	93.22	6.33673	5.96692	5.83905	5.67352	6.01154	5.78223	6.92096	7.66882				93.02	1.60901	1.90155	1.80835	2.70728	4.16168	6.05475	10.4921	16.9914	25.5058	33.8403
	93.32	6.34613	5.95837	5.83124	5.66498	6.0108	5.78613	6.914	7.65161				93.12	1.60669	1.90155	1.80676	2.70728	4.14764	6.05475	10.4921	16.9992	25.5051	33.8348
	93.42	6.33673	5.95056	5.8266	5.65717	6.00763	5.78149	6.92255	7.65247				93.22	1.59729	1.90155	1.80054	2.70728	4.14996	6.06256	10.5023	17.0086	25.5136	33.8403
	93.52	6.32343	5.96851	5.83051	5.6712	6.01544	5.7854	6.93036	7.66101				93.32	1.59729	1.89996	1.80054	2.70728	4.14838	6.06256	10.496	16.9976	25.5168	33.8348
	93.62	6.32501	5.96619	5.83282	5.66962	6.00214	5.776	6.91632	7.65942				93.42	1.59729	1.89374	1.80054	2.70959	4.14215	6.06256	10.496	16.9969	25.5136	33.8293
	93.72	6.32501	5.95288	5.82892	5.65167	5.99591	5.76428	6.92645	7.64697				93.52	1.59729	1.89374	1.79822	2.71899	4.14215	6.06256	10.496	16.9992	25.5246	33.8286
	93.82	6.32269	5.95129	5.82733	5.66107	5.99359	5.77368	6.92487	7.64929				93.62	1.59729	1.89374	1.78882	2.71667	4.14215	6.07428	10.5078	16.9992	25.5253	33.8293
	93.92	6.31329	5.95679	5.81879	5.65167	5.98419	5.76428	6.93036	7.65552				93.72	1.59729	1.88202	1.79504	2.70728	4.13983	6.07428	10.5078	17.025	25.5402	33.827
	94.02	6.31329	5.95447	5.80939	5.65948	5.98419	5.76428	6.92804	7.65869				93.82	1.59497	1.88202	1.80444	2.72363	4.14447	6.08832	10.5078	17.0422	25.537	33.8348
	94.12	6.32343	5.9552	5.80939	5.6579	5.98419	5.76428	6.91705	7.64929				93.92	1.59961	1.89606	1.80054	2.74243	4.15387	6.09772	10.5218	17.0383	25.5262	33.8521
	94.22	6.32733	5.94897	5.80707	5.65167	5.98419	5.7627	6.91864	7.64539				94.02	1.60901	1.90546	1.79504	2.74011	4.15155	6.1048	10.5312	17.0344	25.5198	33.8481
	94.32	6.33441	5.95447	5.79767	5.66107	5.98651	5.76428	6.93036	7.63757				94.12	1.60669	1.90314	1.80444	2.73303	4.14447	6.08832	10.5344	17.0344	25.5308	33.8434
	94.42	6.32501	5.94739	5.81012	5.65399	6.00531	5.75879	6.93036	7.63757				94.22	1.59961	1.89764	1.80444	2.74243	4.16168	6.09772	10.5179	17.0422	25.5402	33.8521
	94.52	6.33673	5.95679	5.81329	5.66107	5.99591	5.776	6.93817	7.64771				94.32	1.61682	1.91327	1.80444	2.74243	4.16168	6.10553	10.5273	17.0516	25.5386	33.8505
	94.62	6.34845	5.9552	5.81329	5.65167	6.00604	5.776	6.96002	7.64148				94.42	1.61682	1.91327	1.79431	2.74243	4.1601	6.10553	10.5273	17.0422	25.537	33.8528
	94.72	6.34845	5.96069	5.82269	5.66339	5.99982	5.7854	6.95148	7.66101				94.52	1.61523	1.91327	1.78491	2.74243	4.15387	6.10553	10.5273	17.0484	25.5402	33.856
	94.82	6.34686	5.95837	5.81329	5.67511	5.99982	5.776	6.94208	7.6532				94.62	1.60901	1.91327	1.78491	2.74243	4.16559	6.10394	10.5273	17.0539	25.5425	33.8521
	94.92	6.34296	5.95837	5.81329	5.67352	5.9975	5.77441	6.95148	7.65088				94.72	1.60901	1.91168	1.77319	2.74243	4.16327	6.10944	10.5273	17.0539	25.548	33.8528
	95.02	6.35003	5.94897	5.81952	5.67511	5.99042	5.76819	6.94281	7.64148				94.82	1.60901	1.90546	1.77319	2.74243	4.15387	6.10944	10.5273	17.0594	25.5488	33.8505
	95.12	6.34222	5.95752	5.81561	5.67511	5.99982	5.77051	6.9538	7.65393				94.92	1.6012	1.90546	1.77319	2.74243	4.15387	6.10944	10.5273	17.0617	25.548	33.8442
	95.22	6.34845	5.96069	5.82501	5.67511	6.00763	5.79163	6.95538	7.66492				95.02	1.6012	1.90546	1.77319	2.74243	4.15387	6.11725	10.5273	17.0718	25.5488	33.8411
	95.32	6.35626	5.95996	5.83832	5.67511	6.00763	5.79089	6.96161	7.66418				95.12	1.6012	1.90546	1.77319	2.74243	4.15387	6.11493	10.5273	17.0656	25.5402	33.8442
	95.42	6.35236	5.9552	5.84454	5.67511	6.01544	5.78772	6.97882	7.67273				95.22	1.6012	1.90704	1.77478	2.74243	4.16559	6.10553	10.5367	17.075	25.5402	33.8427
	95.52	6.33673	5.95447	5.85004	5.69464	6.01385	5.80334	6.97565	7.67822				95.32	1.6012	1.91327	1.781	2.75574	4.1734	6.11884	10.5273	17.0906	25.5566	33.8521
	95.62	6.33514	5.94348	5.83905	5.69305	6.00763	5.80176	6.96783	7.66724				95.42	1.60278	1.91486	1.78101	2.76196	4.16718	6.12347	10.5312	17.0891	25.5582	33.8403
	95.72	6.32892	5.93567	5.83282	5.68451	6.00763	5.79553	6.96161	7.66724				95.52	1.60901	1.92108	1.79114	2.75025	4.1734	6.11884	10.5445	17.0992	25.5777	33.8489
	95.82	6.33441	5.92712	5.83282	5.67511	6.00763	5.79395	6.95929	7.66101				95.62	1.6106	1.92108	1.80054	2.76196	4.19135	6.13361	10.5374	17.1187	25.5777	33.8505
	95.92	6.33673	5.92944	5.83124	5.68292	6.00531	5.78772	6.96161	7.65869				95.72	1.62695	1.91949	1.80054	2.78772	4.20074	6.13678	10.5624	17.1125	25.5878	33.87
	96.02	6.33514	5.92944	5.82501	5.67511	6.00763	5.78772	6.97174	7.65942				95.82	1.63635	1.92889	1.80054	2.78149	4.20074	6.13678	10.5624	17.118	25.5871	33.8778
	96.12	6.32892	5.93958	5.83673	5.69305	6.00763	5.79944	6.96552	7.6626				95.92	1.63635	1.92889	1.80286	2.78308	4.20074	6.14459	10.5624	17.1226	25.5917	33.8606
	96.22	6.33051	5.93335	5.83673	5.68683	6.00763	5.79944	6.9632	7.66492				96.02	1.63635	1.92889	1.80444	2.79163	4.20148	6.1391	10.5624	17.132	25.6066	33.8739
	96.32	6.34613	5.93103	5.83673	5.68683	6.00922	5.79712	6.96161	7.67114				96.12	1.63867	1.9234	1.81616	2.78931	4.20465	6.15631	10.5648	17.1555	25.6074	33.8778
	96.42	6.32501	5.92322	5.84381	5.6861	6.01544	5.78931	6.96161	7.66418				96.22	1.64807	1.9328	1.81616	2.80103	4.21637	6.16803	10.5742	17.1555	25.6105	33.8856
	96.52	6.34454	5.93726	5.84064	5.69464	6.01385	5.80725	6.96161	7.67273				96.32	1.65979	1.94452	1.81775	2.80103	4.21637	6.16803	10.596	17.1625	25.6011	33.8934
	96.62	6.34296	5.93494	5.84064	5.69464	6.01544	5.80725	6.97882	7.67896				96.42	1.65979	1.94452	1.82397	2.80261	4.21796	6.18134	10.5898	17.1594	25.6089	33.8849
	96.72	6.33673	5.93335	5.83905	5.70245	6.01544	5.81506	6.96942	7.67822				96.52	1.65979	1.94611	1.81226	2.80884	4.22418	6.18524	10.5914	17.1695	25.6183	33.9012
	96.82	6.33673	5.92395	5.83282	5.70087	6.01544	5.81506	6.98114	7.68054				96.62	1.65979	1.95233	1.82397	2.80103	4.22577	6.17584	10.5976	17.1711	25.6285	33.9091
	96.92	6.33673	5.92554	5.83051	5.70013	6.01544	5.81506	6.97882	7.67822				96.72	1.65979	1.94061	1.81226	2.80103	4.23199	6.17584	10.5976	17.1711	25.6269	33.8997
	97.02	6.34845	5.92554	5.82111	5.69073	6.01544	5.81506	6.97955	7.66724				96.82	1.65979	1.94293	1.81226	2.80103	4.23199	6.17584	10.5976	17.1805	25.6301	33.9028
	97.12	6.34845	5.92786	5.82343	5.68524	6.02716	5.82361	6.99908	7.68054				96.92	1.66138	1.95233	1.81458	2.78931	4.22418	6.17584	10.5976	17.1734	25.6292	33.913
	97.22	6.34845	5.94666	5.85236	5.71417	6.02716	5.84009	6.99286	7.69067				97.02	1.6676	1.95233	1.82397	2.79395	4.2265	6.17816	10.5976	17.189	25.6418	33.9114
	97.32	6.36176	5.93567	5.84454	5.71417	6.03888	5.84473	6.99054	7.68213				97.12	1.66992	1.96637	1.82397	2.81274	4.2359	6.18756	10.6077	17.1922	25.6301	33.9224
	97.42	6.35236	5.94116	5.84222	5.71185	6.04669	5.83618	6.98895	7.68054				97.22	1.67932	1.96405	1.83337	2.81275	4.2359	6.19538	10.6171	17.1922	25.6363	33.9114
	97.52	6.35077	5.94666	5.84064	5.71027	6.0451	5.83459	6.99908	7.69849				97.32	1.67932	1.96405	1.83801	2.82214	4.2453	6.20477	10.6288	17.2047	25.6464	33.924
	97.62	6.35626	5.93726	5.83905	5.70868	6.04047	5.83459	6.99286	7.68994				97.42	1.68713	1.97345	1.84351	2.82678	4.24994	6.20941	10.6382	17.2203	25.6574	33.9254
	97.72	6.35553	5.93567	5.83282	5.70245	6.0451	5.83459	6.99286	7.68054				97.52	1.68713	1.97809	1.84351	2.83228	4.25543	6.2149	10.6429	17.2141	25.6581	33.9317
	97.82	6.35236	5.92944	5.83282	5.70245	6.03815	5.83459	6.99445	7.69067				97.62	1.69885	1.98358	1.84351	2.83228	4.25543	6.2149	10.6461	17.2234	25.6636	33.9192
	97.92	6.36249	5.92871	5.83441	5.70404	6.03498	5.83618	6.99835	7.69385				97.72	1.69727	1.98358	1.84351	2.83228	4.25543	6.2149	10.6367	17.2203	25.6691	33.9247
	98.02	6.35626	5.92554	5.84064	5.72198	6.04669	5.84241	7.00067	7.69775				97.82	1.69263	1.97736	1.84351	2.83228	4.25543	6.2149	10.6367	17.2141	25.6714	33.9419
	98.12	6.35858	5.93567	5.85004	5.7337	6.04437	5.85413	7.00848	7.70007				97.92	1.69727	1.98358	1.84351	2.83228	4.25543	6.2149	10.6484	17.2234	25.6777	33.9426
	98.22	6.36798	5.93494	5.84064	5.73138	6.03729	5.85413	7.01081	7.70947				98.02	1.69104	1.98358	1.83179	2.82056	4.25543	6.2149	10.6484	17.2195	25.6887	33.9442
	98.32	6.36957	5.92786	5.84296	5.7243	6.04669	5.85645	7.0202	7.70239				98.12	1.69104	1.97186	1.83179	2.82056	4.25543	6.2149	10.6562	17.2219	25.6887	33.9536
	98.42	6.38751	5.93726	5.85077	5.7337	6.04828	5.87756	7.03192	7.71802				98.22	1.69104	1.97418	1.84509	2.82056	4.25543	6.22663	10.6562	17.2336	25.7004	33.9481
	98.52	6.38519	5.94824	5.84613	5.73529	6.05292	5.87683	7.03192	7.71338				98.32	1.69104	1.98358	1.8435	2.82605	4.26874	6.23993	10.6562	17.2414	25.7167	33.9559
	98.62	6.37811	5.94348	5.85004	5.74152	6.0545	5.87598	7.03192	7.71729				98.42	1.70435	1.99689	1.85132	2.83228	4.27496	6.24615	10.6695	17.2609	25.7277	33.9614
	98.72	6.40704	5.93726	5.84064	5.73993	6.05683	5.88306	7.03192	7.71802				98.52	1.71057	2.00311	1.85132	2.84009	4.28278	6.25397	10.6757	17.2664	25.7245	33.9716
	98.82	6.40546	5.93958	5.84296	5.73602	6.07562	5.87598	7.04364	7.71411				98.62	1.71606	2.01093	1.85364	2.84009	4.28278	6.25397	10.6953	17.2695	25.73	33.9794
	98.92	6.40155	5.95837	5.86407	5.75714	6.06622	5.89709	7.05145	7.73291				98.72	1.71448	2.00311	1.86304	2.84241	4.2851	6.25629	10.7031	17.2726	25.7379	33.9716
	99.02	6.41876	5.94897	5.86249	5.75714	6.06696	5.89709	7.05219	7.73132				98.82	1.7168	2.00775	1.86304	2.85181	4.29449	6.26569	10.7038	17.2844	25.748	33.9817
	99.12	6.41876	5.96143	5.85858	5.75946	6.08966	5.89941	7.06317	7.73364				98.92	1.7262	2.02655	1.87476	2.83777	4.29449	6.2774	10.707	17.3016	25.759	33.981
	99.22	6.40863	5.97241	5.87347	5.77667	6.08966	5.91504	7.07489	7.74927				99.02	1.7262	2.02655	1.86536	2.84009	4.30621	6.28912	10.707	17.2922	25.7613	33.995
	99.32	6.40704	5.97009	5.86407	5.77435	6.08966	5.90881	7.07257	7.75476				99.12	1.73792	2.02655	1.87476	2.84009	4.30621	6.2774	10.7187	17.3039	25.7597	34.0012
	99.42	6.40704	5.96069	5.86407	5.76495	6.08966	5.90881	7.06317	7.75244				99.22	1.73792	2.02814	1.87476	2.84009	4.30621	6.28912	10.7304	17.3023	25.759	34.0044
	99.52	6.41876	5.96069	5.86407	5.76495	6.09747	5.90881	7.06317	7.74304				99.32	1.73792	2.03436	1.87476	2.84009	4.30621	6.28912	10.732	17.3016	25.759	34.0129
	99.62	6.42499	5.96692	5.86176	5.76337	6.10919	5.90881	7.07489	7.74854				99.42	1.73633	2.03436	1.87476	2.84009	4.31403	6.28912	10.7366	17.3039	25.7597	34.0044
	99.72	6.42035	5.97241	5.86407	5.76886	6.11469	5.92053	7.0827	7.76257				99.52	1.7301	2.03436	1.86694	2.84009	4.31403	6.28912	10.7304	17.3023	25.7613	34.0044
	99.82	6.42426	5.97791	5.87189	5.77435	6.10687	5.92834	7.08978	7.7688				99.62	1.7301	2.02264	1.86694	2.84009	4.31403	6.29694	10.7304	17.2961	25.7707	34.0012
	99.92	6.42657	5.97009	5.87347	5.76654	6.1131	5.92993	7.08661	7.77588				99.72	1.7301	2.02264	1.86694	2.84009	4.31403	6.29535	10.7304	17.3039	25.7675	34.0028
	100.02	6.42657	5.974	5.86798	5.77277	6.12323	5.93616	7.09833	7.78992				99.82	1.7301	2.02264	1.86694	2.84009	4.31403	6.28131	10.7382	17.3133	25.773	34.0067
	100.12	6.41876	5.97473	5.8797	5.78448	6.117	5.94788	7.09674	7.80164				99.92	1.7301	2.01483	1.87476	2.84009	4.31403	6.2868	10.7382	17.3117	25.7886	34.0122
	100.22	6.41644	5.98022	5.8797	5.7829	6.11469	5.94788	7.09052	7.79932				100.02	1.7301	2.01483	1.87634	2.84631	4.32184	6.28522	10.7499	17.3234	25.798	34.0208
	100.32	6.40546	5.98022	5.87811	5.77667	6.117	5.94788	7.10223	7.80005				100.12	1.74963	2.02264	1.89429	2.84009	4.32025	6.28522	10.7578	17.343	25.7988	34.0239
	100.42	6.38751	5.97791	5.87189	5.77435	6.11542	5.94556	7.10065	7.80164				100.22	1.74731	2.02264	1.88257	2.85181	4.32574	6.29694	10.7656	17.3406	25.8121	34.0317
	100.52	6.39691	5.97473	5.8703	5.76337	6.1076	5.94238	7.0921	7.79773				100.32	1.73792	2.03436	1.88257	2.85181	4.32343	6.29694	10.789	17.343	25.8215	34.0208
	100.62	6.41486	5.96851	5.86407	5.75714	6.11237	5.93457	7.0921	7.78052				100.42	1.74963	2.03436	1.88257	2.85181	4.31403	6.29694	10.789	17.3414	25.8183	34.0262
	100.72	6.41168	5.97632	5.87347	5.76654	6.13654	5.93774	7.12177	7.79309				100.52	1.73792	2.02264	1.88257	2.85181	4.32574	6.29694	10.789	17.343	25.8098	34.0317
	100.82	6.39923	5.98804	5.89142	5.78448	6.13336	5.95569	7.12018	7.80164				100.62	1.74963	2.02264	1.88257	2.84399	4.31403	6.29694	10.789	17.343	25.8098	34.0325
	100.92	6.40704	5.99817	5.88751	5.7829	6.12091	5.9541	7.11395	7.80627				100.72	1.74963	2.02264	1.88257	2.84399	4.31403	6.29694	10.789	17.3524	25.8082	34.0341
	101.02	6.40704	5.99194	5.87189	5.77435	6.12872	5.94556	7.12018	7.79382				100.82	1.74963	2.02264	1.88257	2.84399	4.31403	6.29694	10.789	17.3508	25.8183	34.0317
	101.12	6.40704	5.99744	5.8797	5.77277	6.12872	5.94397	7.11395	7.79932				100.92	1.74963	2.01483	1.88257	2.84399	4.31403	6.29694	10.8007	17.3508	25.8199	34.0325
	101.22	6.40631	5.99585	5.8797	5.77277	6.12872	5.94397	7.11395	7.80164				101.02	1.74963	2.01483	1.89038	2.844	4.31403	6.29694	10.8007	17.3703	25.8371	34.0239
	101.32	6.42657	5.99426	5.8703	5.77118	6.13031	5.94397	7.11554	7.79932				101.12	1.74963	2.01483	1.89038	2.84009	4.32184	6.30707	10.8007	17.3703	25.8394	34.0208
	101.42	6.42499	5.99902	5.86566	5.76654	6.15765	5.94556	7.13116	7.78992				101.22	1.75745	2.02264	1.89038	2.84009	4.32184	6.31647	10.8163	17.3765	25.8456	34.02
	101.52	6.42035	6.00757	5.88361	5.78448	6.14667	5.96191	7.12799	7.81335				101.32	1.75745	2.02264	1.88647	2.84009	4.32184	6.31647	10.8163	17.3797	25.8371	34.0223
	101.62	6.42499	6.00598	5.88202	5.7829	6.14203	5.9541	7.12567	7.80945				101.42	1.75745	2.02264	1.87244	2.83777	4.31952	6.31415	10.8163	17.3703	25.8394	34.0177
	101.72	6.42816	6.00916	5.87506	5.77826	6.14594	5.94946	7.13898	7.79541				101.52	1.75354	2.00861	1.87866	2.82056	4.31012	6.30475	10.8117	17.3797	25.8449	34.009
	101.82	6.4328	6.01379	5.87189	5.78217	6.14435	5.95569	7.12958	7.80945				101.62	1.73792	1.99921	1.89038	2.82056	4.3078	6.30634	10.8046	17.3898	25.8472	34.0106
	101.92	6.43829	6.00757	5.87189	5.78058	6.14435	5.95569	7.12958	7.80786				101.72	1.73792	1.99921	1.89038	2.84009	4.31012	6.336	10.8046	17.4016	25.8574	34.0317
	102.02	6.43829	6.00525	5.87189	5.78058	6.15448	5.95337	7.15302	7.80164				101.82	1.74963	2.01093	1.89038	2.83228	4.31012	6.336	10.8163	17.4078	25.8589	34.0286
	102.12	6.43829	6.02161	5.88202	5.79071	6.15997	5.95569	7.15302	7.81335				101.92	1.74731	2.01093	1.89038	2.82996	4.30853	6.336	10.8242	17.4133	25.8683	34.0223
	102.22	6.43439	6.02869	5.87347	5.78448	6.15997	5.96509	7.15924	7.82507				102.02	1.73792	2.01093	1.88879	2.82056	4.30231	6.336	10.8242	17.4172	25.8574	34.0317
	102.32	6.41876	6.01929	5.86407	5.78448	6.15607	5.95801	7.15143	7.82275				102.12	1.73792	2.01093	1.88647	2.81897	4.30072	6.34222	10.8242	17.4133	25.8801	34.0208
	102.42	6.41876	6.0177	5.86249	5.78058	6.14667	5.9635	7.1452	7.81958				102.22	1.73633	2.00153	1.88647	2.82446	4.30621	6.34772	10.8343	17.425	25.8707	34.0325
	102.52	6.41876	6.02087	5.85626	5.76495	6.14044	5.94788	7.1546	7.81335				102.32	1.7301	2.00934	1.88647	2.83228	4.2984	6.34772	10.8398	17.425	25.8808	34.0239
	102.62	6.41876	6.01147	5.85626	5.76495	6.14044	5.94788	7.1452	7.82349				102.42	1.7301	2.01874	1.89429	2.83228	4.30621	6.34613	10.8398	17.4383	25.8824	34.0262
	102.72	6.42889	6.00989	5.85626	5.76495	6.13812	5.94629	7.14288	7.80322				102.52	1.7301	2.01874	1.88257	2.84009	4.31403	6.34772	10.8398	17.4289	25.8902	34.0341
	102.82	6.42267	6.01147	5.85468	5.75714	6.12872	5.94006	7.1413	7.80554				102.62	1.73792	2.02655	1.88257	2.8385	4.31403	6.3493	10.8476	17.439	25.8996	34.0442
	102.92	6.41095	6.01147	5.84845	5.76337	6.12714	5.94006	7.13348	7.80554				102.72	1.73792	2.01483	1.88257	2.82446	4.31403	6.35553	10.8554	17.4328	25.898	34.038
	103.02	6.41876	6.01147	5.84613	5.75714	6.13263	5.94006	7.1319	7.80554				102.82	1.73792	2.01483	1.88025	2.82446	4.31171	6.35553	10.8554	17.4422	25.8957	34.0435
	103.12	6.41644	6.00916	5.83673	5.75714	6.14044	5.93774	7.13348	7.80396				102.92	1.73792	2.01483	1.87085	2.82214	4.29999	6.35321	10.8554	17.4406	25.8847	34.0317
	103.22	6.40863	6.00757	5.84454	5.77667	6.14594	5.93616	7.1413	7.80554				103.02	1.7356	2.00238	1.87085	2.81274	4.29059	6.34381	10.8515	17.4406	25.8902	34.0184
	103.32	6.41327	6.00757	5.84454	5.77435	6.13031	5.93616	7.14288	7.81104				103.12	1.7262	1.9859	1.87085	2.80103	4.29059	6.34381	10.8476	17.4523	25.898	34.0145
	103.42	6.40704	6.00916	5.85394	5.76654	6.14276	5.93616	7.14752	7.81494				103.22	1.7262	1.9953	1.88489	2.80103	4.29059	6.34223	10.8476	17.4695	25.9191	34.0145
	103.52	6.40472	6.01221	5.85626	5.77118	6.13654	5.93457	7.1413	7.81726				103.32	1.72461	1.98358	1.88647	2.81274	4.30231	6.34772	10.8476	17.4601	25.9097	34.0239
	103.62	6.40704	5.99976	5.84064	5.75092	6.14594	5.94006	7.1507	7.80164				103.42	1.7301	1.9953	1.89197	2.81274	4.30231	6.34772	10.8593	17.4601	25.9214	34.0223
	103.72	6.40704	6.00916	5.85004	5.7392	6.14825	5.93774	7.1507	7.79773				103.52	1.7301	1.9953	1.88257	2.81042	4.30231	6.34772	10.8593	17.4719	25.9277	34.0208
	103.82	6.39923	6.01147	5.85077	5.73993	6.14594	5.93774	7.1413	7.80164				103.62	1.72778	1.9953	1.87708	2.80103	4.30231	6.34772	10.8593	17.4719	25.9214	34.0145
	103.92	6.39923	6.01147	5.83282	5.7337	6.13495	5.92834	7.14911	7.79932				103.72	1.71838	1.9953	1.89429	2.80103	4.30231	6.34772	10.8593	17.4859	25.9387	34.0262
	104.02	6.39764	6.00916	5.83282	5.7337	6.12872	5.93616	7.14911	7.78992				103.82	1.71838	1.9953	1.89429	2.80884	4.31012	6.36725	10.8593	17.4797	25.9371	34.0317
	104.12	6.39142	5.99976	5.84222	5.7337	6.14044	5.93457	7.15924	7.80005				103.92	1.71838	1.99139	1.89197	2.80884	4.31012	6.36884	10.8648	17.4914	25.9488	34.0223
	104.22	6.39691	6.00757	5.83282	5.73138	6.14044	5.92834	7.15302	7.79382				104.02	1.71838	1.99139	1.87317	2.80884	4.31012	6.37506	10.8554	17.5031	25.9527	34.0208
	104.32	6.38361	6.00757	5.83124	5.72198	6.14594	5.92603	7.15619	7.80322				104.12	1.70667	1.99139	1.87866	2.79712	4.31244	6.37506	10.8632	17.5093	25.9472	34.02
	104.42	6.38751	6.01147	5.83051	5.71967	6.13495	5.93384	7.1358	7.79932				104.22	1.70667	1.99139	1.86536	2.79553	4.32025	6.36175	10.8632	17.5008	25.941	34.009
	104.52	6.38751	5.99426	5.81952	5.71649	6.14044	5.92285	7.1413	7.79614				104.32	1.70508	1.98981	1.87476	2.78149	4.32574	6.35553	10.8616	17.4914	25.9465	34.0028
	104.62	6.38751	5.99976	5.82501	5.7204	6.14044	5.92676	7.15143	7.80164				104.42	1.69885	1.98358	1.87476	2.78381	4.31403	6.35553	10.8554	17.5031	25.9472	34.0122
	104.72	6.38519	5.99976	5.83282	5.71417	6.14594	5.92053	7.1452	7.80005				104.52	1.69885	1.98358	1.87476	2.79089	4.32574	6.35553	10.8577	17.5109	25.941	34.0012
	104.82	6.38361	5.99744	5.83282	5.71185	6.13422	5.92053	7.14288	7.80554				104.62	1.69885	1.98358	1.87244	2.78149	4.31403	6.35553	10.8788	17.5086	25.9504	33.995
	104.92	6.37579	5.98572	5.82819	5.70013	6.13263	5.92371	7.1413	7.8009				104.72	1.70117	1.98358	1.86304	2.76745	4.3117	6.35321	10.8648	17.5093	25.9465	33.9904
	105.02	6.39142	5.98413	5.8172	5.69855	6.13104	5.91272	7.1413	7.79773				104.82	1.70825	1.98126	1.85132	2.75806	4.30231	6.34381	10.8648	17.5031	25.9355	33.9716
	105.12	6.37579	5.98254	5.8172	5.71027	6.12714	5.91272	7.15692	7.79773				104.92	1.69885	1.97186	1.85132	2.75806	4.29999	6.34613	10.8554	17.5086	25.941	33.9716
	105.22	6.37579	5.98645	5.82733	5.70868	6.12091	5.92285	7.1413	7.80554				105.02	1.69653	1.97186	1.85132	2.75256	4.29059	6.35553	10.8577	17.5109	25.9488	33.97
	105.32	6.37579	5.98022	5.81952	5.70087	6.12091	5.91663	7.1413	7.80164				105.12	1.67542	1.97186	1.85132	2.76196	4.29059	6.35553	10.8671	17.5109	25.9488	33.9692
	105.42	6.37579	5.98022	5.82501	5.69464	6.12091	5.92603	7.1413	7.80005				105.22	1.67542	1.97186	1.85522	2.75025	4.29059	6.35553	10.8788	17.5305	25.9699	33.9598
	105.52	6.37189	5.97791	5.82501	5.69464	6.12091	5.91504	7.13971	7.7915				105.32	1.67542	1.96405	1.85522	2.76196	4.30231	6.36725	10.8788	17.5406	25.9683	33.9716
	105.62	6.36798	5.96851	5.82501	5.69464	6.11859	5.90881	7.13116	7.7821				105.42	1.68713	1.98358	1.85522	2.76196	4.30231	6.37897	10.8882	17.5344	25.98	33.97
	105.72	6.36798	5.97791	5.82037	5.69232	6.12091	5.90649	7.13116	7.77979				105.52	1.68713	1.98358	1.85522	2.76355	4.30231	6.37897	10.8788	17.5461	25.9863	33.9637
	105.82	6.37579	5.98022	5.81329	5.69464	6.12091	5.90881	7.13348	7.78833				105.62	1.68713	1.98358	1.86072	2.76196	4.30231	6.37897	10.8867	17.5516	25.9949	33.9614
	105.92	6.38593	5.97791	5.81329	5.69464	6.12872	5.90649	7.1413	7.7821				105.72	1.68713	1.98358	1.85291	2.76745	4.29999	6.38446	10.8867	17.5477	25.9761	33.9692
	106.02	6.3797	5.97632	5.82111	5.70245	6.12714	5.91272	7.14752	7.78992				105.82	1.69263	1.98907	1.85132	2.74634	4.29059	6.37665	10.8922	17.5305	25.98	33.9583
	106.12	6.3891	5.97473	5.83124	5.70087	6.11859	5.91113	7.1413	7.80005				105.92	1.67542	1.97968	1.84973	2.74084	4.28278	6.37506	10.8828	17.5422	25.9863	33.9442
	106.22	6.38519	5.96851	5.82343	5.69464	6.1264	5.90332	7.15069	7.79382				106.02	1.6676	1.97186	1.85291	2.75025	4.28278	6.36566	10.8749	17.5555	25.9855	33.9419
	106.32	6.37579	5.97791	5.81647	5.70404	6.117	5.90649	7.1413	7.8009				106.12	1.6676	1.96405	1.84741	2.75806	4.29291	6.38287	10.8749	17.5461	25.9855	33.9403
	106.42	6.37579	5.96692	5.81171	5.69464	6.117	5.89709	7.13898	7.78992				106.22	1.67542	1.97968	1.84741	2.75024	4.29059	6.38287	10.8828	17.5562	25.9839	33.9497
	106.52	6.3797	5.96069	5.80548	5.68683	6.117	5.90881	7.1413	7.78992				106.32	1.6731	1.97186	1.84741	2.75183	4.29059	6.38287	10.8828	17.5578	25.9824	33.9403
	106.62	6.36249	5.96069	5.81488	5.68683	6.12091	5.90881	7.14679	7.80164				106.42	1.67383	1.97345	1.85913	2.75647	4.29218	6.38287	10.8945	17.5812	25.9996	33.9403
	106.72	6.36566	5.96619	5.81097	5.69232	6.1037	5.91431	7.13422	7.80554				106.52	1.67542	1.97968	1.84973	2.76355	4.31012	6.39459	10.8945	17.5797	26.0035	33.9583
	106.82	6.36798	5.9552	5.79999	5.68134	6.09515	5.90332	7.12177	7.78601				106.62	1.68713	1.99139	1.83179	2.76819	4.30853	6.39459	10.9062	17.5734	25.998	33.9504
	106.92	6.36566	5.94666	5.78204	5.67511	6.09747	5.89709	7.13898	7.7821				106.72	1.68323	1.98981	1.83179	2.76196	4.30463	6.39459	10.9124	17.5789	26.0035	33.9442
	107.02	6.35468	5.94897	5.79376	5.68683	6.09515	5.90881	7.13898	7.80164				106.82	1.6676	1.9859	1.8396	2.76196	4.31403	6.39459	10.9062	17.5875	26.0168	33.9419
	107.12	6.34845	5.94507	5.79144	5.67279	6.08575	5.91431	7.12958	7.79932				106.92	1.6676	1.9953	1.83411	2.75806	4.31012	6.40472	10.9062	17.5734	25.9996	33.9387
	107.22	6.35468	5.92944	5.78204	5.66339	6.08576	5.90491	7.13971	7.80164				107.02	1.67383	1.99139	1.84351	2.75025	4.30231	6.40631	10.914	17.5812	26.0175	33.9247
	107.32	6.34845	5.92712	5.79376	5.66107	6.09198	5.90491	7.13971	7.80786				107.12	1.65979	1.9953	1.84351	2.75806	4.31012	6.41412	10.9062	17.5906	26.0191	33.9302
	107.42	6.35553	5.92395	5.79999	5.6579	6.08576	5.90881	7.1413	7.80786				107.22	1.6676	2.00311	1.83179	2.75806	4.30231	6.41412	10.914	17.5891	26.0168	33.9208
	107.52	6.33673	5.91772	5.79926	5.65167	6.09515	5.89319	7.1507	7.79932				107.32	1.6676	2.00311	1.83411	2.76038	4.31244	6.41412	10.9257	17.5891	26.0191	33.9208
	107.62	6.34454	5.92554	5.79926	5.66107	6.08575	5.90259	7.13898	7.81104				107.42	1.6676	2.00311	1.85522	2.75806	4.31403	6.41412	10.9257	17.6125	26.0308	33.9192
	107.72	6.34845	5.90759	5.78986	5.65167	6.08417	5.90491	7.12799	7.80164				107.52	1.6676	2.00311	1.85522	2.76978	4.32574	6.42584	10.9257	17.6203	26.0363	33.9247
	107.82	6.33282	5.89819	5.78827	5.65167	6.08417	5.90491	7.12799	7.79932				107.62	1.67932	2.01483	1.85522	2.76196	4.32574	6.41962	10.9374	17.6187	26.0386	33.9224
	107.92	6.33673	5.90442	5.78827	5.6579	6.07013	5.91113	7.12177	7.80396				107.72	1.67932	2.0047	1.84351	2.76196	4.32574	6.42426	10.9374	17.6242	26.0449	33.913
	108.02	6.33441	5.89587	5.78204	5.64386	6.08185	5.90491	7.1452	7.79614				107.82	1.67932	2.00934	1.84351	2.76196	4.32733	6.41962	10.9374	17.6219	26.0504	33.9247
	108.12	6.33124	5.89661	5.79376	5.65558	6.07953	5.91504	7.14056	7.81335				107.92	1.6676	2.00311	1.83569	2.76196	4.33356	6.42584	10.9374	17.6203	26.0504	33.9231
	108.22	6.33673	5.89587	5.79144	5.65326	6.07794	5.90649	7.12177	7.81104				108.02	1.6676	2.0047	1.849	2.76196	4.33356	6.42584	10.9374	17.6437	26.0715	33.9169
	108.32	6.34686	5.88647	5.78204	5.64386	6.08185	5.89709	7.1413	7.80164				108.12	1.66528	2.01093	1.84192	2.77368	4.34528	6.43756	10.9374	17.6437	26.0582	33.9286
	108.42	6.34845	5.89587	5.80316	5.66339	6.08807	5.90881	7.13812	7.82275				108.22	1.6676	2.02264	1.83728	2.76196	4.33356	6.43597	10.9492	17.6422	26.0683	33.9146
	108.52	6.34613	5.89661	5.78046	5.65399	6.08966	5.91895	7.13348	7.81958				108.32	1.65588	2.01093	1.8529	2.75024	4.33356	6.43756	10.9374	17.6531	26.0793	33.9052
	108.62	6.34613	5.89661	5.78046	5.6579	6.08966	5.91821	7.13348	7.82117				108.42	1.65588	2.01093	1.84351	2.77136	4.33356	6.45477	10.9453	17.6437	26.0699	33.9224
	108.72	6.33673	5.89038	5.78595	5.6673	6.09906	5.90881	7.14056	7.81958				108.52	1.66528	2.01251	1.83179	2.76428	4.33356	6.44537	10.9547	17.6531	26.0793	33.9106
	108.82	6.34296	5.89746	5.79535	5.6767	6.08734	5.91821	7.12177	7.82275				108.62	1.6543	2.00311	1.83179	2.77368	4.33356	6.44537	10.9453	17.6437	26.0699	33.9012
	108.92	6.34613	5.87866	5.78595	5.6673	6.08575	5.90881	7.12958	7.82507				108.72	1.64807	2.01093	1.83179	2.76196	4.33356	6.44537	10.9453	17.6516	26.0878	33.9012
	109.02	6.34686	5.88647	5.79376	5.67511	6.08344	5.92444	7.13666	7.8407				108.82	1.64807	2.00311	1.83179	2.76355	4.33356	6.44537	10.957	17.6609	26.0793	33.9012
	109.12	6.34064	5.88257	5.79144	5.67279	6.07635	5.92212	7.12799	7.83606				108.92	1.64807	2.00543	1.83179	2.76978	4.33356	6.44537	10.957	17.6594	26.0777	33.8997
	109.22	6.34845	5.88879	5.79218	5.67352	6.07013	5.92285	7.12177	7.82739				109.02	1.64807	2.01483	1.83179	2.76978	4.33356	6.44537	10.957	17.6773	26.0956	33.8934
	109.32	6.35394	5.88025	5.78595	5.6673	6.07794	5.91504	7.12799	7.83289				109.12	1.64807	2.01483	1.83411	2.77759	4.34137	6.45551	10.957	17.6711	26.0894	33.8989
	109.42	6.35394	5.87866	5.79376	5.67511	6.07562	5.91663	7.12726	7.8407				109.22	1.65588	2.02264	1.84351	2.76978	4.34137	6.4649	10.9648	17.6688	26.0988	33.8895
	109.52	6.34296	5.87634	5.78912	5.67438	6.07794	5.91431	7.12726	7.83679				109.32	1.65588	2.02264	1.84192	2.76978	4.34137	6.4649	10.9648	17.6656	26.0956	33.8997
	109.62	6.33673	5.88489	5.78204	5.68292	6.07635	5.91663	7.12799	7.8407				109.42	1.64807	2.02264	1.83569	2.76819	4.33978	6.47504	10.9671	17.6711	26.0871	33.8918
	109.72	6.34845	5.87708	5.78046	5.68134	6.07013	5.90491	7.12177	7.83679				109.52	1.64648	2.02106	1.83569	2.76196	4.32574	6.45709	10.9749	17.6695	26.0894	33.8833
	109.82	6.34613	5.87085	5.77423	5.67511	6.07794	5.88928	7.12018	7.83289				109.62	1.64026	2.00311	1.83569	2.76196	4.33356	6.45709	10.9804	17.675	26.0956	33.8739
	109.92	6.35236	5.86853	5.78204	5.67511	6.07562	5.88928	7.11163	7.83289				109.72	1.64026	2.00311	1.83569	2.76196	4.33356	6.45709	10.9804	17.6805	26.1011	33.8739
	110.02	6.36407	5.85681	5.77972	5.67279	6.07404	5.89478	7.11005	7.83838				109.82	1.62854	2.00543	1.83569	2.76196	4.32574	6.45709	10.9882	17.6711	26.1089	33.8723
	110.12	6.36407	5.86694	5.77814	5.6712	6.08344	5.89319	7.12177	7.83521				109.92	1.62854	2.01251	1.82397	2.76196	4.32574	6.45709	10.9882	17.6828	26.1183	33.8739
	110.22	6.36249	5.87634	5.78986	5.68292	6.07404	5.90491	7.12726	7.8501				110.02	1.64026	2.00543	1.83728	2.76428	4.32733	6.45868	10.9882	17.7023	26.1207	33.8739
	110.32	6.35394	5.86694	5.78986	5.68292	6.07245	5.90491	7.11627	7.8407				110.12	1.62854	2.01483	1.84119	2.7854	4.34528	6.47662	10.9882	17.7	26.1285	33.8833
	110.42	6.35626	5.86536	5.78827	5.68134	6.06232	5.90332	7.11945	7.83911				110.22	1.64026	2.02655	1.83643	2.78076	4.34296	6.4743	11.0117	17.6913	26.123	33.8716
	110.52	6.35626	5.85522	5.77972	5.67279	6.05841	5.89478	7.12018	7.83997				110.32	1.64966	2.02423	1.8529	2.7666	4.33588	6.46564	11.0093	17.6899	26.1418	33.8645
	110.62	6.35626	5.85132	5.78204	5.67511	6.05841	5.89709	7.11395	7.83289				110.42	1.63086	2.01715	1.84351	2.78308	4.34296	6.46649	11.0023	17.6906	26.1457	33.8716
	110.72	6.36249	5.85913	5.78204	5.67511	6.05609	5.89709	7.11163	7.8313				110.52	1.63794	2.01801	1.84351	2.78149	4.34137	6.4649	11.0172	17.6984	26.1363	33.87
	110.82	6.36639	5.85913	5.78204	5.66339	6.0545	5.88928	7.12177	7.83289				110.62	1.63635	2.02264	1.84351	2.78149	4.34369	6.4649	11.0132	17.6961	26.1464	33.8677
	110.92	6.37189	5.86462	5.78204	5.6712	6.05292	5.89478	7.11786	7.8407				110.72	1.63635	2.02264	1.83179	2.78149	4.35309	6.4649	11.0038	17.6968	26.1379	33.87
	111.02	6.36957	5.85364	5.77887	5.66962	6.07013	5.88379	7.11627	7.83911				110.82	1.63635	2.02264	1.83179	2.78149	4.35309	6.4649	11.0179	17.6906	26.1285	33.8684
	111.12	6.36017	5.87085	5.77814	5.67511	6.06622	5.88928	7.12103	7.8446				110.92	1.63635	2.01093	1.83179	2.76978	4.35309	6.4649	11.0273	17.6906	26.1347	33.8622
	111.22	6.35785	5.86694	5.77582	5.67279	6.0506	5.88696	7.11005	7.85168				111.02	1.63403	2.01093	1.83179	2.76978	4.35468	6.4649	11.0273	17.6961	26.1379	33.8622
	111.32	6.36176	5.85132	5.76642	5.66339	6.04828	5.87756	7.10614	7.8407				111.12	1.62463	2.01093	1.83337	2.77136	4.3609	6.46649	11.0273	17.6984	26.1363	33.8599
	111.42	6.35077	5.849	5.7641	5.66107	6.04437	5.87366	7.09833	7.83838				111.22	1.62463	2.01093	1.8396	2.776	4.3609	6.47272	11.0273	17.7086	26.148	33.8583
	111.52	6.34454	5.84741	5.76019	5.6618	6.03339	5.86584	7.10846	7.84692				111.32	1.62463	2.01093	1.83179	2.76978	4.36322	6.47272	11.0351	17.7023	26.148	33.8567
	111.62	6.35626	5.85132	5.74921	5.66962	6.03497	5.86426	7.09991	7.83911				111.42	1.61682	2.01093	1.83179	2.76978	4.37262	6.47272	11.0351	17.7101	26.1574	33.8505
	111.72	6.36798	5.83411	5.74298	5.67511	6.04669	5.85803	7.10223	7.83289				111.52	1.61682	2.00311	1.83179	2.76978	4.37262	6.47272	11.0351	17.7078	26.148	33.8622
	111.82	6.36639	5.8396	5.7547	5.68451	6.04669	5.87756	7.10065	7.8501				111.62	1.61682	2.00311	1.82239	2.76978	4.3609	6.47272	11.0351	17.7101	26.1542	33.8599
	111.92	6.36566	5.8396	5.7547	5.67511	6.04669	5.86743	7.09442	7.8407				111.72	1.61682	2.00543	1.83179	2.76978	4.37262	6.47272	11.0351	17.718	26.1597	33.8505
	112.02	6.35394	5.83728	5.7547	5.67511	6.05219	5.86584	7.10773	7.85242				111.82	1.61682	2.01483	1.83179	2.78149	4.37262	6.47272	11.0351	17.7141	26.1675	33.8622
	112.12	6.35626	5.84509	5.74847	5.6806	6.0412	5.87134	7.09833	7.85791				111.92	1.61682	2.01483	1.84583	2.76978	4.37262	6.48444	11.0351	17.7242	26.1816	33.8606
	112.22	6.35626	5.83569	5.73907	5.6712	6.04437	5.86035	7.10773	7.84692				112.02	1.61682	2.01483	1.85522	2.78382	4.38666	6.49848	11.0468	17.7336	26.2004	33.8684
	112.32	6.35626	5.84741	5.74847	5.68292	6.03497	5.86584	7.09833	7.86023				112.12	1.61914	2.02655	1.85522	2.79321	4.39764	6.50787	11.0609	17.7414	26.191	33.8833
	112.42	6.36176	5.84583	5.74921	5.68292	6.03497	5.86584	7.10846	7.86023				112.22	1.62854	2.01715	1.84351	2.79321	4.40387	6.50787	11.0703	17.7398	26.1988	33.8739
	112.52	6.35309	5.8396	5.74298	5.68292	6.03497	5.86584	7.10223	7.86963				112.32	1.62854	2.02655	1.85522	2.79321	4.40387	6.50787	11.0703	17.743	26.2089	33.8723
	112.62	6.3797	5.83728	5.73126	5.68292	6.03339	5.86584	7.10065	7.86023				112.42	1.62854	2.02655	1.84351	2.7948	4.40387	6.50629	11.0781	17.7336	26.2105	33.8661
	112.72	6.36798	5.82629	5.72968	5.68134	6.03888	5.86426	7.10382	7.85864				112.52	1.62854	2.02655	1.84351	2.79944	4.40387	6.50787	11.0781	17.743	26.2222	33.8661
	112.82	6.37347	5.83179	5.73517	5.69464	6.03888	5.86743	7.10223	7.86414				112.62	1.62854	2.02655	1.84583	2.80493	4.40387	6.50787	11.0757	17.7414	26.2222	33.8661
	112.92	6.37347	5.83179	5.73285	5.69464	6.0451	5.86975	7.11005	7.86182				112.72	1.62695	2.02655	1.84741	2.79321	4.40387	6.50787	11.0781	17.7398	26.2316	33.8778
	113.02	6.36408	5.83728	5.73126	5.70087	6.03656	5.87756	7.10614	7.87195				112.82	1.60901	2.01483	1.85681	2.80493	4.39215	6.50787	11.0781	17.7414	26.2379	33.8833
	113.12	6.36249	5.82556	5.74066	5.69232	6.02716	5.87524	7.09052	7.86963				112.92	1.6012	2.01483	1.86304	2.81274	4.41168	6.51569	11.0765	17.7508	26.248	33.8817
	113.22	6.36957	5.82397	5.72968	5.69464	6.02716	5.86426	7.09052	7.86023				113.02	1.61682	2.02264	1.86304	2.80103	4.414	6.52509	11.0781	17.7398	26.2496	33.8817
	113.32	6.37421	5.82397	5.72345	5.69464	6.04828	5.85803	7.11163	7.86646				113.12	1.60669	2.02423	1.86304	2.81274	4.4234	6.51569	11.0781	17.7391	26.2473	33.8794
	113.42	6.36639	5.83411	5.72345	5.70636	6.03888	5.87756	7.10223	7.87195				113.22	1.59961	2.03046	1.85132	2.81274	4.4234	6.51569	11.0781	17.7297	26.2496	33.8817
	113.52	6.36566	5.82788	5.72113	5.70636	6.03729	5.87756	7.09833	7.87195				113.32	1.60901	2.02264	1.85132	2.81274	4.4234	6.51569	11.0757	17.7297	26.2473	33.8817
	113.62	6.35394	5.82629	5.71014	5.70477	6.04437	5.87598	7.09052	7.88208				113.42	1.60901	2.02264	1.85522	2.81274	4.4234	6.51569	11.0781	17.7515	26.2574	33.8879
	113.72	6.34296	5.8396	5.71173	5.70636	6.03265	5.87524	7.08819	7.88135				113.52	1.60901	2.02264	1.84192	2.82446	4.43512	6.5274	11.0781	17.7313	26.2558	33.8934
	113.82	6.33673	5.83496	5.72345	5.70404	6.02167	5.86353	7.08661	7.86963				113.62	1.62073	2.02264	1.83337	2.81274	4.42572	6.51569	11.0976	17.7274	26.2473	33.8817
	113.92	6.34845	5.81616	5.72345	5.69464	6.01544	5.85413	7.08502	7.86646				113.72	1.60901	2.01093	1.83569	2.81042	4.42108	6.51337	11.0859	17.7281	26.259	33.8888
	114.02	6.36017	5.81616	5.72345	5.69464	6.01544	5.85413	7.0788	7.86023				113.82	1.60669	2.00861	1.8396	2.80103	4.4234	6.51569	11.0836	17.7336	26.2581	33.8817
	114.12	6.34381	5.81458	5.72345	5.69232	6.02484	5.85413	7.10223	7.86023				113.92	1.60901	2.01093	1.85522	2.80334	4.42731	6.51801	11.0859	17.7336	26.273	33.8824
	114.22	6.32501	5.82007	5.72345	5.69464	6.01312	5.86584	7.08819	7.88135				114.02	1.61133	2.01324	1.85522	2.81274	4.44293	6.5274	11.0999	17.7391	26.2808	33.8973
	114.32	6.32501	5.80603	5.71881	5.6806	6.00372	5.85181	7.0788	7.85791				114.12	1.62073	2.02264	1.85522	2.81274	4.44293	6.5274	11.1171	17.7398	26.2925	33.8973
	114.42	6.32501	5.79663	5.70001	5.6712	6.01544	5.84009	7.0882	7.84851				114.22	1.62073	2.02264	1.85522	2.81274	4.44293	6.52509	11.1171	17.7336	26.2902	33.895
	114.52	6.32184	5.80835	5.71173	5.68292	6.01544	5.83459	7.0788	7.85864				114.32	1.62073	2.02496	1.85681	2.81274	4.44293	6.50397	11.1171	17.7446	26.2902	33.8934
	114.62	6.30707	5.80603	5.71173	5.68134	6.01227	5.84241	7.07721	7.86023				114.42	1.62073	2.02655	1.86304	2.81433	4.44452	6.51727	11.1171	17.7414	26.3066	33.895
	114.72	6.29767	5.79504	5.71014	5.67352	5.99982	5.84082	7.0694	7.87036				114.52	1.62231	2.03595	1.86536	2.82056	4.45074	6.5235	11.1164	17.7476	26.3082	33.9012
	114.82	6.29767	5.78882	5.6922	5.67511	5.99982	5.83301	7.07489	7.86182				114.62	1.6145	2.04218	1.87476	2.82056	4.45074	6.52582	11.1132	17.7414	26.3058	33.9114
	114.92	6.29608	5.78882	5.69061	5.67279	5.99982	5.82837	7.07257	7.85242				114.72	1.6051	2.04218	1.88257	2.82056	4.45306	6.53522	11.1132	17.7586	26.316	33.9028
	115.02	6.28754	5.78723	5.69611	5.66339	5.99982	5.83301	7.06317	7.86255				114.82	1.59961	2.03436	1.87244	2.82837	4.47028	6.54303	11.1249	17.757	26.316	33.9075
	115.12	6.27814	5.78101	5.69379	5.66339	5.99982	5.8385	7.0694	7.85632				114.92	1.61682	2.04218	1.87708	2.82837	4.46796	6.53131	11.1328	17.7554	26.3261	33.9012
	115.22	6.28595	5.79272	5.68439	5.66339	5.9975	5.8385	7.06317	7.86182				115.02	1.61682	2.03046	1.87244	2.82837	4.46088	6.53131	11.1328	17.7469	26.3199	33.9106
	115.32	6.29767	5.79041	5.68439	5.66107	5.99591	5.8385	7.06866	7.85242				115.12	1.61682	2.03046	1.87866	2.82837	4.47028	6.53131	11.139	17.7492	26.3277	33.9012
	115.42	6.29535	5.78882	5.6922	5.65948	5.99591	5.84399	7.05927	7.87195				115.22	1.61682	2.02814	1.87866	2.82837	4.47028	6.53131	11.1328	17.7547	26.3371	33.9012
	115.52	6.28436	5.7865	5.70001	5.6579	5.99591	5.83459	7.05927	7.87195				115.32	1.61682	2.01874	1.87085	2.82837	4.47028	6.53131	11.1328	17.7453	26.3355	33.9091
	115.62	6.27582	5.7771	5.70001	5.65167	6.00763	5.84082	7.07098	7.87195				115.42	1.61682	2.01874	1.88257	2.82837	4.47028	6.53131	11.1445	17.7672	26.3566	33.9185
	115.72	6.2641	5.78882	5.71173	5.66339	6.00531	5.84631	7.06866	7.88916				115.52	1.61682	2.02106	1.88257	2.84009	4.48199	6.55475	11.1445	17.7586	26.3472	33.9208
	115.82	6.25311	5.78491	5.70782	5.66107	5.99432	5.85571	7.05927	7.87744				115.62	1.62622	2.04218	1.88257	2.84009	4.48199	6.55707	11.1562	17.7554	26.3456	33.9192
	115.92	6.2453	5.7771	5.6922	5.64935	5.9881	5.84631	7.05768	7.86646				115.72	1.61914	2.04218	1.87085	2.83228	4.48199	6.56647	11.1562	17.7609	26.3472	33.9208
	116.02	6.25629	5.77478	5.6922	5.63995	5.98419	5.84399	7.04987	7.87195				115.82	1.62854	2.04218	1.88489	2.83228	4.48199	6.56647	11.1562	17.7726	26.3707	33.9185
	116.12	6.24689	5.76379	5.68829	5.6485	5.97638	5.83301	7.06317	7.87036				115.92	1.62622	2.03204	1.89429	2.83386	4.4859	6.57819	11.1562	17.7844	26.3762	33.9309
	116.22	6.2453	5.75598	5.67267	5.63214	5.97638	5.83459	7.05145	7.86963				116.02	1.62854	2.03436	1.89429	2.84009	4.47418	6.57819	11.1679	17.7844	26.3668	33.9247
	116.32	6.23676	5.73804	5.67267	5.62433	5.9881	5.83301	7.05536	7.86804				116.12	1.62854	2.02264	1.89429	2.84009	4.47186	6.56647	11.1679	17.782	26.3668	33.9224
	116.42	6.22736	5.74976	5.68439	5.63373	5.9881	5.8385	7.05536	7.87976				116.22	1.62854	2.02264	1.9021	2.84009	4.46246	6.56647	11.1562	17.7687	26.3847	33.913
	116.52	6.22504	5.74744	5.68439	5.63214	5.9881	5.8385	7.05536	7.87817				116.32	1.62854	2.02264	1.89429	2.8479	4.47028	6.57428	11.1562	17.7805	26.3785	33.9192
	116.62	6.21332	5.73804	5.68671	5.63214	5.98578	5.8479	7.06085	7.87195				116.42	1.63635	2.01874	1.9021	2.8479	4.46246	6.57428	11.1757	17.7867	26.3762	33.913
	116.72	6.20465	5.73572	5.7016	5.62982	5.97638	5.83618	7.04913	7.86963				116.52	1.63477	2.01874	1.9021	2.8479	4.46246	6.57428	11.1757	17.7781	26.3863	33.9224
	116.82	6.20319	5.72632	5.68439	5.61884	5.9787	5.82678	7.04205	7.85791				116.62	1.62854	2.03278	1.89429	2.8479	4.46246	6.57587	11.1734	17.7687	26.3863	33.9208
	116.92	6.18671	5.72705	5.69452	5.61493	5.98578	5.83691	7.04681	7.85083				116.72	1.61682	2.03046	1.9021	2.8479	4.46246	6.58051	11.1718	17.7789	26.3964	33.9185
	117.02	6.19452	5.72791	5.69379	5.61969	5.9787	5.84399	7.03033	7.85791				116.82	1.62854	2.02032	1.89587	2.8479	4.46478	6.57428	11.1702	17.7703	26.398	33.9091
	117.12	6.17426	5.70679	5.69452	5.60321	5.9881	5.83691	7.03973	7.86096				116.92	1.61682	2.01093	1.9021	2.8479	4.46246	6.57428	11.1757	17.7609	26.3957	33.9075
	117.22	6.16486	5.70679	5.70392	5.61261	5.98346	5.84631	7.03583	7.86414				117.02	1.61682	2.01093	1.90442	2.8479	4.46246	6.57428	11.164	17.7711	26.3886	33.9012
	117.32	6.16254	5.70447	5.69928	5.61029	5.97247	5.84399	7.0202	7.8595				117.12	1.61682	2.01093	1.9115	2.85022	4.46478	6.56879	11.1757	17.7758	26.4058	33.9036
	117.42	6.14532	5.68567	5.68048	5.5993	5.98419	5.83301	7.0202	7.84851				117.22	1.60901	2.01324	1.9021	2.8573	4.46954	6.57586	11.1757	17.7711	26.3879	33.92
	117.52	6.14532	5.68726	5.6922	5.59076	5.98419	5.82678	7.0202	7.85864				117.32	1.60669	2.02264	1.91614	2.84009	4.45074	6.56647	11.1734	17.7899	26.3879	33.9075
	117.62	6.14532	5.68726	5.6922	5.58136	5.98419	5.83618	7.0202	7.85242				117.42	1.59961	2.01093	1.93103	2.85181	4.46246	6.57819	11.164	17.7883	26.3863	33.9052
	117.72	6.13361	5.68494	5.6922	5.58136	5.9826	5.82678	7.0202	7.86182				117.52	1.62073	2.02264	1.92395	2.85181	4.46246	6.57977	11.178	17.8	26.3863	33.9106
	117.82	6.14532	5.67322	5.6922	5.57355	5.97638	5.81506	7.0202	7.85242				117.62	1.62073	2.01483	1.94507	2.85181	4.45074	6.57428	11.1992	17.7883	26.3847	33.8997
	117.92	6.13361	5.65601	5.6922	5.57745	5.97638	5.81506	7.01788	7.8501				117.72	1.62231	2.01483	1.95288	2.85181	4.46246	6.5766	11.1992	17.8078	26.3785	33.8911
	118.02	6.14142	5.65442	5.68048	5.56183	5.96466	5.82678	7.0108	7.84692				117.82	1.61682	2.01251	1.94275	2.8479	4.47028	6.59381	11.1992	17.8078	26.3863	33.8997
	118.12	6.12421	5.64819	5.68048	5.55951	5.9881	5.82446	7.0296	7.8407				117.92	1.62463	2.01093	1.93408	2.85022	4.46869	6.59381	11.1953	17.8085	26.3785	33.8911
	118.22	6.12738	5.65991	5.6922	5.56024	5.97479	5.83459	7.01861	7.8501				118.02	1.6051	2.01324	1.96228	2.86194	4.47418	6.59772	11.1953	17.8367	26.3879	33.8801
	118.32	6.13983	5.65442	5.69843	5.57196	5.97015	5.83923	7.00226	7.86487				118.12	1.60742	2.01324	1.94116	2.88074	4.46954	6.61493	11.1976	17.8289	26.3847	33.8888
	118.42	6.13751	5.6615	5.69379	5.55328	5.97479	5.84399	7.0069	7.85559				118.22	1.62622	2.01251	1.95129	2.86121	4.44916	6.60785	11.2164	17.8242	26.4097	33.8661
	118.52	6.14142	5.65442	5.69843	5.54071	5.98029	5.83301	7.00067	7.86487				118.32	1.61523	2.00311	1.93567	2.87756	4.44916	6.64301	11.2086	17.8133	26.3886	33.8684
	118.62	6.14532	5.67163	5.69843	5.5329	5.97406	5.83228	7.00299	7.854				118.42	1.62854	2.01874	1.93103	2.87134	4.44293	6.61725	11.2233	17.8586	26.3801	33.8622
	118.72	6.12738	5.67712	5.71564	5.53217	5.96698	5.80334	7.04133	7.8407				118.52	1.63867	1.97186	1.92322	2.85963	4.46796	6.6579	11.2148	17.8602	26.4074	33.8755
	118.82	6.10236	5.68176	5.6922	5.52826	5.97797	5.77368	7.0827	7.86255				118.62	1.6239	1.98517	1.91223	2.87134	4.44452	6.72662	11.1851	17.871	26.416	33.8801
	118.92	6.08441	5.68884	5.68756	5.51263	5.97248	5.74634	7.08893	7.87744				118.72	1.6145	2.00934	1.9115	2.88929	4.44758	6.73444	11.1929	17.8914	26.4214	33.8895
	119.02	6.10625	5.67554	5.68048	5.50165	5.95453	5.72601	7.10382	7.83838				118.82	1.61755	2.01483	1.90832	2.87842	4.43829	6.76178	11.1859	17.843	26.4074	33.9005
	119.12	6.11798	5.63257	5.6828	5.52277	5.95685	5.73694	7.11005	7.80945				118.92	1.62622	2.05157	1.91382	2.8479	4.42731	6.73053	11.2047	17.7398	26.416	33.8684
	119.22	6.10468	5.64429	5.6922	5.51886	5.99824	5.74634	7.13581	7.82739				119.02	1.6145	2.03436	1.93335	2.80958	4.37105	6.71492	11.1913	17.8117	26.4715	33.8427
	119.32	6.15704	5.60291	5.68048	5.47357	6.01154	5.75098	7.14288	7.84619				119.12	1.5863	2.02496	1.92084	2.74011	4.2984	6.72821	11.1249	17.9484	26.4761	33.8231
	119.42	6.11951	5.5177	5.64374	5.39227	6.00762	5.75806	7.16552	7.84851				119.22	1.57312	2.02814	1.9021	2.76113	4.36788	6.72268	11.0492	18.118	26.4605	33.82
	119.52	5.90946	5.64349	5.79767	5.52045	6.07086	5.79083	7.18347	7.86102				119.32	1.52466	2.07892	1.88336	2.84241	4.44916	6.67743	11.1827	18.1274	26.4394	33.7606
	119.62	6.38129	5.96301	5.89923	5.7251	5.82245	5.99084	6.86316	8.0188				119.42	1.36523	2.16797	1.96387	2.92053	4.82806	6.64612	11.264	17.7086	26.4793	34.0692
	119.72	6.24066	5.59113	5.56329	5.86884	6.03337	5.68689	7.10301	7.72192				119.52	1.29333	2.55621	1.75995	2.90496	4.4406	6.60552	11.664	17.7461	26.3191	34.0958
	119.82	6.17426	5.76459	5.64374	5.77197	5.91705	5.89319	7.00775	7.93445				119.62	1.74573	2.18439	1.86932	2.64478	4.39136	6.51648	11.3906	16.1258	26.4363	33.7051
	119.92	6.71173	5.25916	5.3938	5.69391	5.81009	5.78461	7.00235	7.77197				119.72	1.73639	2.09216	1.30365	1.7206	4.32345	6.75167	11.1015	7.60468	23.9074	32.0458
	120.02	6.39291	5.05682	4.93127	4.03607	5.23346	5.47449	6.72333	7.44226				119.82	1.64343	1.60077	-0.786263*	-1.40521*	2.87891	5.9079	10.5585	-1.98524*	13.8425	17.9388
	120.12	4.24768	4.30603	3.67114	1.02356	1.98267	5.36041	2.43195	4.93134				119.92	1.51447	0.834351	-2.25494*	-3.18097*	0.662476	2.67352	6.9906	-2.11328*	1.34955	-11.5175*
	120.22	2.38519	3.22089	2.40863	-0.230347	-1.57708	2.90961	-4.01915	-2.85303				120.02	1.06604	0.667969	-1.54712*	-0.746888*	0.506713	-1.37909*	1.76086	4.86169	0.278503	-27.5225*
	120.32	1.8219	3.63098	3.03516	2.69617	-1.75177	0.561951	-5.46808	-7.0296				120.12	0.279297	1.80231	0.30603	2.43304	2.32263	-1.62726*	1.31323	12.0765	7.84021	-13.2511*
	120.42	1.64612	4.39508	4.00311	5.34619	0.1354	0.47522	-1.5153	-3.67102				120.22	-0.226929	2.48206	1.55127	4.39844	3.97162	1.72406	5.164	16.2773	16.0504	7.4151
	120.52	1.89478	4.30054	4.23907	5.80792	2.04669	1.72052	2.34052	1.12042				120.32	0.020752	2.7453	2.03278	4.96582	4.89917	4.34613	8.30072	17.8854	21.924	22.9059
	120.62	1.71564	3.46851	4.02661	5.07202	2.70215	2.79401	4.39441	4.38214				120.42	0.601196	3.00073	2.15057	4.65259	5.02728	5.35315	10.2819	18.6484	26.1472	33.2114
	120.72	1.49689	2.40521	3.56012	4.18994	3.03327	3.80725	5.07081	6.79694				120.52	0.680847	2.88275	2.33331	4.54618	5.04673	6.11319	10.6718	18.593	27.8089	40.7128*
	120.82	1.22656	2.15131	3.12579	3.52356	2.63733	4.28381	4.87726	8.61963				120.62	0.991028	3.02032	2.41534	4.31506	5.18744	6.23053	11.1726	18.414	27.087	44.2778*
	120.92	1.05469	1.56152	2.28986	2.87671	2.59971	3.66663	4.52793	8.63135				120.72	1.35742	3.08978	2.263	3.72512	5.00375	6.37179	11.5335	18.0547	25.8261	43.2785*
	121.02	0.507119	0.990356	1.92657	2.32355	2.46075	3.30646	4.59442	7.68677				120.82	1.40039	2.76404	2.44275	3.86353	5.08435	6.69849	11.3507	17.4368	24.527	39.9856*
	121.12	0.171082	0.721619	1.34613	2.02277	2.05994	2.73151	4.34052	6.60944				120.92	1.13715	2.59296	2.42474	3.80493	4.96088	6.54303	10.9835	16.7422	23.3074	36.3825
	121.22	0.0109253	0.3302	0.903931	1.22119	1.6974	2.45801	3.6858	5.70868				121.02	1.26367	2.54761	2.32397	3.70883	4.96322	6.71176	10.6054	16.2008	22.6519	33.1426
	121.32	-0.14447	-0.176819	0.478149	0.817322	1.40918	2.14709	3.22412	4.78833				121.12	1.23792	2.62421	2.49585	3.71979	4.74921	6.59772	10.5515	15.5727	21.7699	30.9333
	121.42	-0.360962	-0.472107	0.174988	0.432129	1.10452	2.02679	3.04678	4.38287				121.22	1.26843	2.60938	2.62476	3.53146	4.90701	6.45242	10.3062	15.1242	20.8762	29.1739
	121.52	-0.5297	-0.62915	-0.000732	0.187622	0.906067	1.73383	2.67255	4.15009				121.32	1.28796	2.46875	2.52555	3.27759	4.82806	6.42584	10.1312	14.7656	20.4988	27.3934
	121.62	-0.706238	-0.749451	-0.251587	0.0953979	0.782593	1.31976	2.5647	3.91101				121.42	1.51917	2.43439	2.33569	3.2135	4.57648	6.50238	10.0859	14.3101	19.9308	25.9747
	121.72	-0.965637	-0.87915	-0.391418	0.0977173	0.559099	1.37598	2.39357	3.38519				121.52	1.5293	2.39917	2.44275	3.28377	4.55617	6.23281	9.75537	13.8297	19.3582	24.7668
	121.82	-1.02264	-1.21588	-0.6828	-0.0147705	0.399048	1.16425	2.45142	3.17346				121.62	1.3996	2.34528	2.55682	3.25726	4.60541	6.12274	9.5249	13.5008	18.9918	23.9434
	121.92	-1.15314	-1.61353	-0.8797	-0.36554	0.236571	1.20648	2.4718	3.12817				121.72	1.45508	2.42267	2.43884	3.12215	4.48672	6.22353	9.26947	13.4461	18.7199	23.5591
	122.02	-1.30468	-1.77521	-0.996826	-0.559998	0.102905	1.06354	2.27173	3.10632				121.82	1.46527	2.23596	2.4763	3.17834	4.47809	6.19147	9.00232	13.4594	18.6043	23.2512
	122.12	-1.47736	-1.90027	-1.16638	-0.648315	0.0193481	0.853333	2.1225	2.93365				121.92	1.46997	2.25623	2.4599	3.19714	4.54919	6.17822	8.92023	13.3648	18.3519	22.6677
	122.22	-1.66486	-1.98462	-1.33362	-0.710876	-0.134609	0.770508	1.96781	2.7149				122.02	1.49963	2.21484	2.49194	3.1049	4.57182	6.04691	8.92499	13.1406	18.1097	22.1708
	122.32	-1.82263	-2.15417	-1.5141	-0.840515	-0.306458	0.608765	1.81	2.51801				122.12	1.44025	2.30859	2.49976	3.20569	4.53357	5.95398	8.91632	12.9289	17.8277	21.845
	122.42	-1.96094	-2.3479	-1.66876	-1.04291	-0.472066	0.482239	1.69126	2.46179				122.22	1.30432	2.35468	2.52942	3.1682	4.47966	5.90789	8.78351	12.8398	17.6527	21.6786
	122.52	-2.057	-2.49945	-1.74451	-1.21704	-0.643921	0.344788	1.53894	2.39307				122.32	1.18634	2.30548	2.47786	3.17993	4.46399	5.90863	8.6734	12.7312	17.4301	21.4739
	122.62	-2.12891	-2.63226	-1.86169	-1.36084	-0.723633	0.18927	1.46161	2.30554				122.42	1.18866	2.32733	2.42004	3.07837	4.38824	5.82428	8.54523	12.6476	17.2597	21.088
	122.72	-2.20313	-2.70807	-1.94531	-1.42334	-0.772107	0.123657	1.43035	2.29382				122.52	1.1543	2.31561	2.36847	3.08617	4.38664	5.76408	8.4007	12.4781	17.0558	20.8005
	122.82	-2.28357	-2.76666	-2	-1.45068	-0.804077	0.0838013	1.36157	2.2641				122.62	1.1535	2.32733	2.30365	3.0838	4.29449	5.63831	8.38666	12.3578	16.8746	20.5466
	122.92	-2.33435	-2.84711	-2.08826	-1.5249	-0.850224	0.0275269	1.29284	2.17426				122.72	1.11835	2.25702	2.25208	3.06194	4.2445	5.57195	8.30225	12.2515	16.6996	20.3591
	123.02	-2.37732	-2.9151	-2.16565	-1.57959	-0.90564	-0.00372	1.29285	2.13367				122.82	1.05591	2.15784	2.23414	3.01666	4.17419	5.56488	8.20697	12.1594	16.5738	20.2958
	123.12	-2.48438	-2.97369	-2.19922	-1.61475	-0.907227	-0.00214	1.2655	2.086				122.92	1.02539	2.1156	2.21851	3.00024	4.12183	5.53522	8.1546	12.0789	16.4293	20.1786
	123.22	-2.56012	-3.01196	-2.22339	-1.64441	-0.97364	-0.0161743	1.18578	2.07819				123.02	0.979309	2.08826	2.23645	2.9721	4.07806	5.50396	8.08118	12.0172	16.3636	20.0575
	123.32	-2.65466	-3.10419	-2.30078	-1.73425	-1.02594	-0.107605	1.13275	1.97504				123.12	0.954285	2.03979	2.22632	2.96979	4.09528	5.49457	7.96869	11.9586	16.23	19.9224
	123.42	-2.74683	-3.17676	-2.35309	-1.8139	-1.11268	-0.179443	1.03893	1.92432				123.22	0.962891	2.02496	2.20758	2.93933	4.08355	5.4649	7.90851	11.9258	16.1176	19.7903
	123.52	-2.83355	-3.25494	-2.42578	-1.89758	-1.23376	-0.265442	0.937378	1.83209				123.32	0.962158	1.9953	2.20447	2.90649	4.06244	5.45398	7.87103	11.8586	15.98	19.6638
	123.62	-2.914	-3.35571	-2.52576	-1.99677	-1.28375	-0.359924	0.849915	1.72119				123.42	0.927734	1.98907	2.19666	2.86743	4.01324	5.44305	7.81866	11.8078	15.8746	19.5458
	123.72	-2.97498	-3.42603	-2.59369	-2.06708	-1.33063	-0.43335	0.783505	1.66101				123.52	0.894165	1.95862	2.17554	2.82446	3.99139	5.43994	7.76404	11.7469	15.7637	19.3919
	123.82	-3.03046	-3.49316	-2.6734	-2.14203	-1.37988	-0.49585	0.749878	1.60791				123.62	0.886353	1.92267	2.17401	2.76587	3.95313	5.4024	7.73822	11.6969	15.6871	19.238
	123.92	-3.1156	-3.54633	-2.70703	-2.16711	-1.4361	-0.556824	0.699882	1.57428				123.72	0.856689	1.90936	2.18335	2.77759	3.94061	5.35553	7.6734	11.6398	15.6152	19.0872
	124.02	-3.24608	-3.61035	-2.76166	-2.22797	-1.50873	-0.605225	0.635071	1.51416				123.82	0.860596	1.89142	2.16773	2.75964	3.94452	5.34381	7.64685	11.6164	15.548	18.9614
	124.12	-3.33203	-3.68848	-2.83124	-2.29828	-1.61816	-0.667725	0.523315	1.42822				123.92	0.859009	1.91095	2.16223	2.72839	3.91406	5.3399	7.61481	11.5695	15.4816	18.8356
	124.22	-3.39215	-3.81512	-2.95154	-2.42334	-1.70643	-0.775574	0.449092	1.30316				124.02	0.834839	1.88831	2.14972	2.72363	3.89837	5.31488	7.57654	11.4953	15.3933	18.7223
	124.32	-3.4375	-3.90808	-3.02576	-2.49915	-1.7486	-0.853699	0.402283	1.24066				124.12	0.837891	1.90778	2.1521	2.67523	3.85852	5.27502	7.55463	11.4523	15.3339	18.5746
	124.42	-3.4859	-3.95959	-3.09137	-2.54047	-1.78925	-0.890381	0.35455	1.22119				124.22	0.803528	1.88513	2.16614	2.67602	3.84527	5.30316	7.48975	11.4117	15.266	18.4567
	124.52	-3.52655	-3.99634	-3.11798	-2.58661	-1.8111	-0.93335	0.314758	1.19067				124.32	0.78949	1.88983	2.19897	2.66901	3.83197	5.29144	7.47729	11.3781	15.2199	18.3215
	124.62	-3.58594	-4.04785	-3.14838	-2.62408	-1.83844	-0.968506	0.285828	1.172				124.42	0.770752	1.86871	2.21851	2.66589	3.83124	5.29071	7.45697	11.3328	15.1691	18.2919
	124.72	-3.64838	-4.09399	-3.18671	-2.65302	-1.88147	-0.999023	0.245968	1.13446				124.52	0.745728	1.87421	2.23181	2.67139	3.84296	5.28522	7.42181	11.2906	15.141	18.2357
	124.82	-3.70074	-4.13617	-3.22656	-2.69366	-1.91656	-1.03729	0.203796	1.11493				124.62	0.737183	1.89142	2.24194	2.66663	3.81873	5.26569	7.39764	11.2547	15.0871	18.1497
	124.92	-3.72028	-4.20959	-3.27106	-2.74127	-1.95953	-1.08179	0.17804	1.07507				124.72	0.762146	1.88202	2.24817	2.67212	3.82733	5.26178	7.37103	11.2141	15.0488	18.0614
	125.02	-3.75384	-4.2627	-3.31244	-2.78583	-1.97906	-1.11536	0.150696	1.0376				124.82	0.764526	1.89142	2.22168	2.67212	3.82184	5.27972	7.33044	11.1696	14.9894	18.0075
	125.12	-3.78436	-4.30334	-3.32574	-2.79828	-2.00873	-1.13647	0.127258	1.03601				124.92	0.757446	1.87811	2.22473	2.66199	3.80231	5.27899	7.31635	11.1336	14.9371	17.9677
	125.22	-3.82965	-4.34241	-3.34528	-2.82562	-2.02362	-1.16223	0.106136	1.00635				125.02	0.735596	1.8703	2.21228	2.66431	3.81403	5.28131	7.29681	11.1125	14.8691	17.9294
	125.32	-3.86328	-4.37994	-3.38043	-2.85614	-2.06891	-1.18262	0.0585327	0.989136				125.12	0.749634	1.87579	2.22473	2.66821	3.8078	5.25555	7.289	11.0726	14.8128	17.8895
	125.42	-3.90155	-4.42212	-3.4234	-2.90143	-2.10254	-1.22632	0.0154982	0.941528				125.22	0.72229	1.8703	2.23181	2.66895	3.78742	5.25238	7.26715	11.0359	14.7918	17.845
	125.52	-3.93121	-4.45258	-3.45703	-2.93506	-2.16034	-1.25055	-0.0266724	0.896912				125.32	0.720703	1.86713	2.21851	2.6698	3.78204	5.2149	7.25616	10.9734	14.7261	17.7864
	125.62	-3.96326	-4.50415	-3.50702	-2.97723	-2.19629	-1.30371	-0.0618286	0.848511				125.42	0.712158	1.86176	2.19116	2.65027	3.78668	5.18524	7.23822	10.925	14.6949	17.7278
	125.72	-3.95856	-4.54163	-3.54218	-3.0108	-2.22131	-1.33337	-0.0860586	0.821167				125.52	0.704346	1.84686	2.20679	2.63147	3.75385	5.14691	7.21869	10.8922	14.6722	17.6575
	125.82	-3.98676	-4.56354	-3.55701	-3.02881	-2.22748	-1.35211	-0.0993042	0.79303				125.62	0.671509	1.82343	2.18103	2.64636	3.76874	5.14459	7.17963	10.8524	14.6262	17.62
	125.92	-3.99371	-4.57678	-3.56403	-3.02802	-2.26508	-1.36304	-0.132141	0.775879				125.72	0.673096	1.83905	2.16223	2.63855	3.75934	5.12274	7.17804	10.7828	14.5839	17.595
	126.02	-4.01562	-4.59949	-3.59454	-3.04913	-2.27283	-1.38965	-0.150085	0.753174				125.82	0.680908	1.81952	2.16931	2.61584	3.71246	5.09381	7.15546	10.7476	14.523	17.5497
	126.12	-4.02655	-4.61816	-3.59918	-3.06781	-2.30487	-1.42395	-0.180603	0.743042				125.92	0.65979	1.80157	2.13879	2.60962	3.69916	5.06488	7.13745	10.7258	14.4644	17.47
	126.22	-4.02106	-4.64246	-3.63043	-3.09674	-2.32281	-1.45447	-0.183652	0.715698				126.02	0.651978	1.79059	2.13025	2.60803	3.67889	5.05243	7.11871	10.7101	14.4277	17.3997
	126.32	-4.01874	-4.62756	-3.64374	-3.09674	-2.32208	-1.45056	-0.186829	0.719604				126.12	0.640259	1.78204	2.11926	2.57764	3.65778	5.01959	7.0921	10.6531	14.3746	17.3364
	126.42	-4.01715	-4.62994	-3.62811	-3.09833	-2.31891	-1.45056	-0.193052	0.717285				126.22	0.618408	1.76251	2.13647	2.56507	3.63434	4.98444	7.05389	10.6226	14.3284	17.2668
	126.52	-4.04449	-4.63147	-3.63513	-3.10455	-2.3158	-1.44507	-0.194641	0.719604				126.32	0.607422	1.75702	2.12866	2.56274	3.65228	4.97894	7.03351	10.6008	14.2988	17.213
	126.62	-4.04449	-4.62756	-3.63434	-3.11078	-2.35565	-1.44739	-0.225891	0.703247				126.42	0.595703	1.75153	2.13257	2.56116	3.63202	4.96332	7.03741	10.593	14.2668	17.1747
	126.72	-4.05548	-4.66431	-3.67108	-3.12958	-2.37128	-1.47559	-0.243834	0.66333				126.52	0.59729	1.74139	2.10913	2.56201	3.6109	4.96649	7.01788	10.55	14.2199	17.1317
	126.82	-4.06012	-4.67444	-3.68671	-3.14752	-2.37286	-1.49426	-0.249329	0.636841				126.62	0.592651	1.74139	2.10132	2.55725	3.60077	4.93915	7.00934	10.5289	14.1722	17.0848
	126.92	-4.07025	-4.68542	-3.68909	-3.15619	-2.37591	-1.50293	-0.263366	0.620361				126.72	0.573853	1.72968	2.07556	2.54712	3.58746	4.91254	6.99603	10.4828	14.134	17.0403
	127.02	-4.06793	-4.67676	-3.69843	-3.15222	-2.38141	-1.48962	-0.267273	0.606323				126.82	0.573853	1.71564	2.08178	2.52368	3.55231	4.87823	6.9632	10.4765	14.1035	16.9857
	127.12	-4.09296	-4.68225	-3.70697	-3.16473	-2.39471	-1.50208	-0.270447	0.604004				126.92	0.567627	1.68048	2.06848	2.53931	3.55853	4.86798	6.95074	10.4523	14.0917	16.9661
	127.22	-4.10077	-4.68774	-3.71405	-3.16083	-2.40485	-1.51465	-0.275085	0.582886				127.02	0.572266	1.68903	2.04431	2.53772	3.55072	4.84772	6.95306	10.4445	14.0558	16.927
	127.32	-4.10077	-4.70569	-3.73199	-3.17719	-2.42206	-1.52161	-0.294617	0.553223				127.12	0.573853	1.67889	2.04431	2.51355	3.53436	4.83759	6.92413	10.4438	14.0246	16.8677
	127.42	-4.13434	-4.71118	-3.73749	-3.18817	-2.44007	-1.54272	-0.293887	0.536011				127.22	0.559814	1.66327	2.03491	2.50183	3.52264	4.82819	6.89606	10.4195	14.0042	16.8309
	127.52	-4.14996	-4.70886	-3.74689	-3.19989	-2.48065	-1.55139	-0.327454	0.528931				127.32	0.573853	1.65082	2.03882	2.48853	3.50385	4.80707	6.88043	10.4015	13.9933	16.7864
	127.62	-4.14996	-4.74084	-3.7851	-3.23737	-2.48846	-1.58179	-0.341492	0.498535				127.42	0.568359	1.63434	2.01929	2.47839	3.52264	4.80792	6.85614	10.3804	13.9527	16.7528
	127.72	-4.16876	-4.75885	-3.79767	-3.25458	-2.50641	-1.60913	-0.363342	0.481323				127.52	0.577026	1.65314	2.02161	2.46509	3.4859	4.79144	6.84686	10.3625	13.9238	16.6871
	127.82	-4.17889	-4.76978	-3.81091	-3.27252	-2.52362	-1.62476	-0.385315	0.449341				127.62	0.562866	1.63824	2.02087	2.44788	3.47418	4.78522	6.82489	10.3602	13.9097	16.6536
	127.92	-4.19684	-4.7948	-3.82501	-3.29132	-2.52753	-1.62793	-0.389953	0.431274				127.72	0.559814	1.64215	2.00208	2.45886	3.47186	4.7829	6.81012	10.3101	13.8613	16.631
	128.02	-4.18671	-4.79553	-3.82111	-3.28973	-2.54938	-1.63574	-0.402405	0.430542				127.82	0.553589	1.65314	2.00293	2.44556	3.46088	4.74066	6.81635	10.2758	13.8449	16.5567
	128.12	-4.18903	-4.79553	-3.82806	-3.30768	-2.55487	-1.6427	-0.391541	0.412598				127.92	0.531616	1.62811	2.00049	2.43152	3.46405	4.73602	6.79523	10.2578	13.8128	16.5239
	128.22	-4.18829	-4.79321	-3.81171	-3.29755	-2.55719	-1.64197	-0.388365	0.414917				128.02	0.537964	1.62579	2.00525	2.43457	3.44916	4.72113	6.78046	10.2453	13.7941	16.4778
	128.32	-4.20624	-4.78772	-3.81403	-3.28894	-2.55725	-1.62866	-0.39386	0.421997				128.12	0.517578	1.63043	2.00366	2.43542	3.43512	4.70709	6.7702	10.2297	13.7558	16.4348
	128.42	-4.19525	-4.79871	-3.81329	-3.29523	-2.57049	-1.63806	-0.403256	0.417236				128.22	0.507446	1.63361	1.99194	2.43616	3.44293	4.69537	6.73981	10.2023	13.7394	16.4036
	128.52	-4.21014	-4.81665	-3.82965	-3.31085	-2.55719	-1.65918	-0.398499	0.411011				128.32	0.505859	1.61871	2.00525	2.42212	3.4234	4.69537	6.7226	10.2062	13.7066	16.3645
	128.62	-4.19843	-4.80414	-3.81403	-3.28815	-2.57831	-1.64661	-0.422791	0.430542				128.42	0.497314	1.61249	2.00989	2.43311	3.42499	4.69537	6.70306	10.1828	13.6894	16.3536
	128.72	-4.21954	-4.82056	-3.82343	-3.31158	-2.55878	-1.6615	-0.411805	0.422729				128.52	0.498901	1.62347	2.00757	2.42993	3.43121	4.68756	6.69525	10.1672	13.6675	16.3387
	128.82	-4.22498	-4.82056	-3.81012	-3.31317	-2.5799	-1.65991	-0.430603	0.42041				128.62	0.491821	1.61871	1.98572	2.43457	3.42731	4.67975	6.67572	10.1242	13.6207	16.3239
	128.92	-4.25079	-4.82996	-3.81879	-3.32257	-2.57672	-1.67249	-0.431337	0.400024				128.72	0.480835	1.61871	1.99426	2.42139	3.41327	4.6579	6.66241	10.1109	13.6113	16.2997
	129.02	-4.26874	-4.82678	-3.83978	-3.33734	-2.60797	-1.67944	-0.45636	0.39856				128.82	0.475464	1.61176	2.01538	2.40723	3.40851	4.65472	6.63593	10.1102	13.591	16.2825
	129.12	-4.27814	-4.84399	-3.85077	-3.35223	-2.62909	-1.70679	-0.450867	0.371948				128.92	0.473022	1.6109	2.01306	2.4198	3.41559	4.67352	6.61554	10.0812	13.5722	16.2903
	129.22	-4.28278	-4.8479	-3.85468	-3.35223	-2.63068	-1.69824	-0.475158	0.368042				129.02	0.497314	1.6203	2.00366	2.4104	3.40387	4.65631	6.61554	10.0555	13.534	16.2622
	129.32	-4.28278	-4.8573	-3.87579	-3.36163	-2.633	-1.70837	-0.466492	0.358643				129.12	0.484009	1.60468	2.01147	2.40808	3.40314	4.64459	6.5976	10.0461	13.5253	16.2294
	129.42	-4.28827	-4.8526	-3.87811	-3.37567	-2.64313	-1.71619	-0.487608	0.364136				129.22	0.455933	1.61176	2.00757	2.41589	3.40619	4.64069	6.57965	10.0187	13.4996	16.2161
	129.52	-4.27655	-4.86584	-3.89447	-3.3858	-2.64941	-1.73254	-0.482117	0.365723				129.32	0.456665	1.61481	1.99194	2.40491	3.38593	4.63055	6.59137	10.0015	13.4863	16.1841
	129.62	-4.28827	-4.85962	-3.88593	-3.37799	-2.6463	-1.72949	-0.482117	0.377441				129.42	0.439453	1.60626	2.00208	2.401	3.37885	4.62347	6.56244	10.0031	13.4706	16.1559
	129.72	-4.29688	-4.86511	-3.88043	-3.37408	-2.64862	-1.72791	-0.493103	0.379761				129.52	0.431641	1.5976	1.98413	2.4198	3.39056	4.63129	6.54523	9.97028	13.4511	16.1497
	129.82	-4.29608	-4.85571	-3.89142	-3.3913	-2.65485	-1.74585	-0.503235	0.366455				129.62	0.433228	1.60858	1.98181	2.39709	3.37262	4.60785	6.55463	9.95941	13.4324	16.1028
	129.92	-4.31952	-4.87756	-3.88202	-3.41083	-2.65644	-1.75916	-0.509462	0.360229				129.72	0.415222	1.58356	1.98181	2.39014	3.3609	4.61652	6.53741	9.94843	13.4316	16.0669
	130.02	-4.32733	-4.88306	-3.88983	-3.41083	-2.67828	-1.76697	-0.534485	0.364136				129.82	0.403564	1.59064	1.97314	2.39709	3.3703	4.61176	6.52496	9.93121	13.4136	16.0168
	130.12	-4.33514	-4.89319	-3.89996	-3.43036	-2.68768	-1.79663	-0.538391	0.338379				129.92	0.416016	1.59064	1.96228	2.38928	3.35541	4.60553	6.53351	9.90936	13.3863	15.9996
	130.22	-4.35236	-4.89478	-3.90155	-3.43036	-2.70721	-1.7959	-0.542297	0.340698				130.02	0.416016	1.58124	1.9646	2.36902	3.35077	4.586	6.52728	9.90314	13.3746	15.9614
	130.32	-4.3515	-4.89319	-3.89996	-3.43817	-2.71271	-1.80603	-0.555603	0.331299				130.12	0.393372	1.56793	1.9646	2.37134	3.34137	4.58527	6.49603	9.89838	13.3613	15.952
	130.42	-4.34064	-4.90417	-3.90863	-3.44366	-2.71344	-1.82166	-0.548521	0.327393				130.22	0.384033	1.57111	1.9646	2.37134	3.34137	4.58283	6.50775	9.88361	13.355	15.9528
	130.52	-4.37262	-4.89868	-3.89606	-3.44519	-2.7088	-1.82397	-0.554016	0.32666				130.32	0.384766	1.56171	1.97009	2.36902	3.34137	4.58759	6.49835	9.88202	13.3394	15.9318
	130.62	-4.36639	-4.88855	-3.89374	-3.44366	-2.73138	-1.81775	-0.577454	0.325073				130.42	0.376221	1.55939	1.94971	2.35571	3.35077	4.59149	6.48749	9.85858	13.3121	15.9075
	130.72	-4.38434	-4.90723	-3.90546	-3.46783	-2.72675	-1.83337	-0.579773	0.303223				130.52	0.370728	1.54608	1.94507	2.32837	3.31867	4.56488	6.4765	9.84137	13.3105	15.8981
	130.82	-4.38202	-4.90417	-3.90155	-3.48114	-2.73846	-1.83728	-0.590759	0.300049				130.62	0.353516	1.53046	1.94275	2.3291	3.32184	4.57501	6.45306	9.83905	13.2847	15.87
	130.92	-4.38751	-4.9151	-3.90778	-3.48895	-2.73846	-1.84351	-0.591491	0.291504				130.72	0.34729	1.53119	1.93958	2.32996	3.32111	4.57746	6.4538	9.83356	13.2792	15.8505
	131.02	-4.37421	-4.90808	-3.90155	-3.49127	-2.74396	-1.84119	-0.600159	0.289917				130.82	0.352783	1.53204	1.93262	2.32056	3.31866	4.57501	6.44684	9.82501	13.2645	15.8606
	131.12	-4.39764	-4.90417	-3.90936	-3.49054	-2.73456	-1.85608	-0.587585	0.278931				130.92	0.341797	1.53046	1.93018	2.32605	3.31952	4.56573	6.45306	9.81171	13.2402	15.8661
	131.22	-4.40228	-4.89319	-3.88751	-3.47723	-2.74707	-1.83179	-0.611022	0.291504				131.02	0.335571	1.52814	1.93103	2.31665	3.31012	4.56098	6.44525	9.78827	13.2183	15.8387
	131.32	-4.38751	-4.89246	-3.90778	-3.49835	-2.75641	-1.85681	-0.632141	0.262573				131.12	0.34491	1.53046	1.91772	2.31274	3.30231	4.55243	6.44757	9.76874	13.1894	15.8254
	131.42	-4.38361	-4.89319	-3.91168	-3.49597	-2.74786	-1.87317	-0.624328	0.261841				131.22	0.339478	1.52655	1.91309	2.29553	3.2984	4.54144	6.44293	9.75079	13.1691	15.8075
	131.52	-4.39453	-4.88147	-3.90155	-3.49286	-2.74237	-1.8584	-0.639954	0.25708				131.32	0.331665	1.50702	1.91064	2.30029	3.28046	4.5329	6.42413	9.74994	13.1597	15.7802
	131.62	-4.40704	-4.88464	-3.91718	-3.49835	-2.74396	-1.86621	-0.628235	0.253174				131.42	0.31604	1.50311	1.9209	2.29553	3.27106	4.51178	6.40546	9.72894	13.1496	15.7551
	131.72	-4.40546	-4.88306	-3.91095	-3.50848	-2.73456	-1.86304	-0.632141	0.262573				131.52	0.325378	1.50934	1.90833	2.30029	3.27106	4.50165	6.40302	9.71246	13.1214	15.7271
	131.82	-4.39606	-4.90259	-3.90778	-3.51788	-2.74316	-1.87634	-0.647766	0.252441				131.62	0.323853	1.5	1.90283	2.29004	3.26166	4.48285	6.39764	9.70465	13.123	15.6989
	131.92	-4.39532	-4.9151	-3.90936	-3.51471	-2.74786	-1.88647	-0.643859	0.241455				131.72	0.314453	1.49213	1.91461	2.30103	3.25543	4.47663	6.37494	9.69611	13.1043	15.6887
	132.02	-4.39606	-4.91589	-3.91876	-3.51239	-2.75568	-1.89197	-0.659485	0.229004				131.82	0.319946	1.49371	1.90442	2.30103	3.25543	4.47662	6.37567	9.69293	13.0956	15.6802
	132.12	-4.40387	-4.91589	-3.91718	-3.51788	-2.75092	-1.89514	-0.647766	0.221924				131.92	0.327759	1.49298	1.91223	2.30261	3.25702	4.47662	6.3703	9.6828	13.0917	15.6708
	132.22	-4.41486	-4.91113	-3.90778	-3.52484	-2.75568	-1.89429	-0.657897	0.221191				132.02	0.327759	1.48517	1.90137	2.31897	3.26398	4.47662	6.36945	9.65314	13.0715	15.6692
	132.32	-4.41327	-4.91431	-3.91949	-3.51788	-2.7619	-1.9021	-0.668884	0.218018				132.12	0.339478	1.50153	1.89661	2.30103	3.24298	4.4649	6.36713	9.64764	13.0488	15.6395
	132.42	-4.40314	-4.92139	-3.92816	-3.51477	-2.7525	-1.91309	-0.673522	0.203979				132.22	0.333252	1.48126	1.89429	2.30103	3.23822	4.46491	6.34369	9.63202	13.0207	15.6403
	132.52	-4.41168	-4.90723	-3.914	-3.5163	-2.76349	-1.92163	-0.666565	0.205566				132.32	0.333984	1.47186	1.89191	2.29871	3.22345	4.46259	6.34369	9.62262	13.012	15.6294
	132.62	-4.41327	-4.90417	-3.91644	-3.50616	-2.76422	-1.92322	-0.66571	0.200806				132.42	0.325439	1.46954	1.89111	2.28772	3.23041	4.45551	6.32574	9.62421	13.0136	15.6184
	132.72	-4.41559	-4.901	-3.90778	-3.5069	-2.7619	-1.9248	-0.673521	0.193848				132.52	0.327759	1.47028	1.90369	2.2815	3.22492	4.46332	6.31635	9.60626	13.0067	15.6012
	132.82	-4.41559	-4.90027	-3.90546	-3.50458	-2.75018	-1.92944	-0.668884	0.188354				132.62	0.337891	1.47028	1.89587	2.29089	3.22736	4.44855	6.31708	9.60309	13.0019	15.5942
	132.92	-4.42426	-4.88147	-3.90778	-3.49835	-2.7525	-1.9248	-0.66803	0.203979				132.72	0.338745	1.46332	1.91223	2.2815	3.22418	4.44538	6.3078	9.60077	12.9839	15.5731
	133.02	-4.41327	-4.87134	-3.90936	-3.50769	-2.76581	-1.92004	-0.68219	0.191528				132.82	0.335571	1.47186	1.9115	2.28772	3.23199	4.44611	6.30853	9.59454	12.9738	15.5481
	133.12	-4.40387	-4.88306	-3.90936	-3.51947	-2.75336	-1.92871	-0.679016	0.177368				132.92	0.345703	1.47028	1.9021	2.27917	3.23199	4.44855	6.32257	9.58978	12.9511	15.5396
	133.22	-4.40155	-4.86511	-3.90863	-3.50616	-2.74078	-1.93494	-0.667296	0.175049				133.02	0.344971	1.47345	1.90283	2.2815	3.232	4.44538	6.30853	9.57343	12.9339	15.5387
	133.32	-4.41327	-4.86035	-3.88275	-3.48187	-2.74237	-1.9115	-0.655579	0.197754				133.12	0.34729	1.47028	1.90369	2.28223	3.23041	4.44611	6.30853	9.56329	12.9113	15.538
	133.42	-4.40704	-4.85107	-3.87738	-3.4765	-2.75409	-1.9115	-0.667296	0.203979				133.22	0.355835	1.46246	1.90051	2.27057	3.21246	4.43683	6.30853	9.5484	12.9003	15.5106
	133.52	-4.40387	-4.85413	-3.87494	-3.48578	-2.74396	-1.92322	-0.667297	0.192261				133.32	0.356689	1.46332	1.90289	2.27051	3.21246	4.4422	6.2851	9.54376	12.8934	15.5168
	133.62	-4.41559	-4.85181	-3.8703	-3.47882	-2.7525	-1.91541	-0.661804	0.182861				133.42	0.366821	1.45856	1.89111	2.27136	3.21173	4.43683	6.2851	9.53827	12.8886	15.5083
	133.72	-4.41644	-4.85181	-3.87421	-3.46783	-2.75641	-1.90759	-0.671202	0.189941				133.52	0.366821	1.45001	1.89038	2.26978	3.22101	4.43207	6.2851	9.52106	12.8707	15.4957
	133.82	-4.40228	-4.84631	-3.87811	-3.46552	-2.75409	-1.92395	-0.672791	0.180542				133.62	0.376953	1.45233	1.88806	2.25806	3.21246	4.41412	6.27728	9.5047	12.8433	15.4598
	133.92	-4.40704	-4.84399	-3.8703	-3.45929	-2.75409	-1.92639	-0.677428	0.175049				133.72	0.368408	1.44293	1.9021	2.25647	3.19843	4.40009	6.25616	9.50311	12.8535	15.4465
	134.02	-4.41095	-4.84631	-3.8703	-3.46625	-2.74628	-1.91223	-0.659485	0.171997				133.82	0.359009	1.43671	1.88257	2.26355	3.20074	4.40472	6.25153	9.48126	12.8332	15.4536
	134.12	-4.39215	-4.84326	-3.85858	-3.45697	-2.74396	-1.91467	-0.666565	0.171143				133.92	0.366821	1.4422	1.88019	2.24792	3.18121	4.38446	6.25385	9.48041	12.8222	15.4185
	134.22	-4.40387	-4.84009	-3.86017	-3.4538	-2.75018	-1.9115	-0.664123	0.172729				134.02	0.346558	1.4328	1.87317	2.24866	3.19055	4.37506	6.21637	9.46173	12.8004	15.3965
	134.32	-4.41254	-4.83069	-3.85541	-3.45612	-2.74078	-1.91382	-0.669617	0.162598				134.12	0.344116	1.43823	1.87317	2.2323	3.17181	4.36566	6.22101	9.44525	12.7847	15.3911
	134.42	-4.41168	-4.83386	-3.86017	-3.45612	-2.74237	-1.91382	-0.678284	0.167236				134.22	0.348877	1.43121	1.86462	2.22131	3.16559	4.35944	6.20465	9.43597	12.7707	15.3801
	134.52	-4.41327	-4.82837	-3.85626	-3.4671	-2.75409	-1.92249	-0.677429	0.16333				134.32	0.337891	1.4234	1.85284	2.21277	3.15936	4.35321	6.18817	9.4234	12.7597	15.3622
	134.62	-4.414	-4.84241	-3.86713	-3.47723	-2.74396	-1.92554	-0.671204	0.152466				134.42	0.327026	1.41644	1.8396	2.22913	3.16241	4.336	6.17889	9.40082	12.7418	15.3684
	134.72	-4.41644	-4.84399	-3.86957	-3.46552	-2.7431	-1.93262	-0.671204	0.151611				134.52	0.336304	1.41949	1.8396	2.21045	3.15314	4.33209	6.17645	9.38824	12.73	15.3505
	134.82	-4.41486	-4.83228	-3.85541	-3.46002	-2.75958	-1.92395	-0.682922	0.149292				134.62	0.337158	1.41327	1.82239	2.20569	3.13824	4.32196	6.15308	9.3703	12.7128	15.3466
	134.92	-4.414	-4.83618	-3.86407	-3.46942	-2.75177	-1.94043	-0.680601	0.139893				134.72	0.317627	1.40076	1.82324	2.19788	3.13434	4.31098	6.13116	9.36407	12.7043	15.3176
	135.02	-4.41486	-4.82373	-3.86798	-3.46869	-2.73688	-1.9342	-0.673523	0.141479				134.82	0.314453	1.38824	1.8302	2.19092	3.13202	4.30475	6.11713	9.35931	12.691	15.3013
	135.12	-4.39374	-4.82129	-3.84918	-3.45612	-2.74469	-1.93176	-0.668884	0.143066				134.92	0.307495	1.38202	1.83496	2.2002	3.12103	4.30475	6.11713	9.36407	12.6887	15.2864
	135.22	-4.39447	-4.81274	-3.85468	-3.45612	-2.72601	-1.93335	-0.659484	0.139893				135.02	0.324585	1.39215	1.82629	2.20026	3.1203	4.31573	6.11713	9.35077	12.6777	15.2919
	135.32	-4.38519	-4.80493	-3.83282	-3.43744	-2.73138	-1.92639	-0.66803	0.149292				135.12	0.325439	1.38519	1.8302	2.18848	3.09918	4.30157	6.10541	9.3515	12.6699	15.2747
	135.42	-4.38434	-4.80103	-3.84528	-3.435	-2.72833	-1.92554	-0.670469	0.143066				135.22	0.31604	1.38824	1.81384	2.19006	3.11163	4.30316	6.09369	9.33441	12.6535	15.2574
	135.52	-4.39374	-4.79321	-3.82733	-3.43744	-2.72284	-1.92322	-0.66571	0.150024				135.32	0.322266	1.38202	1.81457	2.18311	3.10468	4.28839	6.09442	9.33514	12.6402	15.2404
	135.62	-4.38361	-4.79321	-3.82965	-3.42328	-2.73456	-1.92554	-0.672791	0.144653				135.42	0.305908	1.38593	1.81927	2.17993	3.10468	4.28754	6.08905	9.34918	12.6363	15.2216
	135.72	-4.37653	-4.79321	-3.83673	-3.43195	-2.72284	-1.94592	-0.676695	0.13208				135.52	0.309814	1.38593	1.80286	2.18774	3.1109	4.29462	6.07965	9.32501	12.6089	15.2122
	135.82	-4.39301	-4.79089	-3.82733	-3.42645	-2.71503	-1.93494	-0.660217	0.129761				135.62	0.322266	1.39142	1.80835	2.1604	3.09918	4.27582	6.08429	9.33124	12.605	15.1926
	135.92	-4.37885	-4.77368	-3.81952	-3.41864	-2.72284	-1.93335	-0.670469	0.131348				135.72	0.31604	1.38202	1.81226	2.15808	3.10931	4.29462	6.06793	9.31952	12.5956	15.2036
	136.02	-4.37421	-4.76978	-3.82501	-3.41473	-2.72284	-1.93494	-0.66803	0.130493				135.82	0.313721	1.38751	1.80676	2.15491	3.10309	4.28363	6.07257	9.31402	12.5816	15.177
	136.12	-4.37421	-4.76038	-3.80621	-3.40533	-2.71112	-1.93494	-0.658752	0.135254				135.92	0.322266	1.39056	1.80994	2.15491	3.09686	4.26959	6.05463	9.29999	12.566	15.1692
	136.22	-4.36249	-4.76196	-3.81561	-3.40692	-2.71271	-1.92322	-0.657897	0.133667				136.02	0.308228	1.38751	1.81226	2.15027	3.0976	4.25787	6.04913	9.29376	12.5504	15.1473
	136.32	-4.37579	-4.76355	-3.8078	-3.40851	-2.71967	-1.9248	-0.66803	0.133667				136.12	0.294189	1.38824	1.80835	2.14087	3.09137	4.26569	6.03668	9.2984	12.5582	15.1395
	136.42	-4.37494	-4.75647	-3.81012	-3.40533	-2.72601	-1.93176	-0.682188	0.133667				136.22	0.298828	1.39532	1.81226	2.15808	3.08905	4.26337	6.0296	9.28046	12.5488	15.1473
	136.52	-4.36328	-4.75415	-3.81879	-3.41632	-2.72357	-1.9342	-0.679749	0.112549				136.32	0.305908	1.40546	1.80993	2.14941	3.08978	4.25397	6.02496	9.28204	12.5402	15.1364
	136.62	-4.3515	-4.74475	-3.81635	-3.40924	-2.72595	-1.93176	-0.668091	0.121216				136.42	0.305054	1.40228	1.80286	2.15186	3.09454	4.25397	6.01556	9.27106	12.5292	15.1294
	136.72	-4.36176	-4.75104	-3.80933	-3.40454	-2.70953	-1.92474	-0.656311	0.122742				136.52	0.305908	1.41644	1.78418	2.14709	3.08429	4.24457	6.01556	9.24298	12.509	15.1223
	136.82	-4.3515	-4.73145	-3.79999	-3.38739	-2.71271	-1.91541	-0.664978	0.141479				136.62	0.300415	1.41168	1.78955	2.14087	3.08124	4.22589	5.99603	9.24921	12.5097	15.1083
	136.92	-4.35468	-4.74243	-3.79608	-3.38348	-2.71735	-1.92322	-0.65558	0.121948				136.72	0.294189	1.39301	1.78882	2.14087	3.07184	4.22345	5.98431	9.24762	12.4996	15.0989
	137.02	-4.35626	-4.73071	-3.79608	-3.3725	-2.71735	-1.9115	-0.669617	0.123535				136.82	0.28479	1.39996	1.78491	2.15027	3.07965	4.23602	5.97882	9.24139	12.4902	15.1083
	137.12	-4.35699	-4.73694	-3.80231	-3.3913	-2.72601	-1.92554	-0.679016	0.108643				136.92	0.294922	1.39996	1.77869	2.1416	3.06476	4.22736	5.9859	9.22345	12.4699	15.0989
	137.22	-4.34296	-4.73389	-3.79767	-3.39838	-2.71966	-1.9342	-0.686827	0.102417				137.02	0.300415	1.39374	1.7677	2.13855	3.06091	4.21808	5.97723	9.21637	12.4644	15.088
	137.32	-4.35236	-4.73926	-3.78436	-3.40375	-2.72284	-1.93176	-0.686829	0.0961914				137.12	0.286377	1.39374	1.76538	2.12915	3.04681	4.211	5.96796	9.20233	12.4394	15.0598
	137.42	-4.33124	-4.7323	-3.77655	-3.39288	-2.73065	-1.93652	-0.696225	0.102417				137.22	0.28479	1.39142	1.77478	2.13147	3.03119	4.19379	5.96478	9.19061	12.4426	15.0387
	137.52	-4.33124	-4.74792	-3.78595	-3.38739	-2.70258	-1.93884	-0.679016	0.0828857				137.32	0.275391	1.38043	1.76538	2.12451	3.03595	4.18683	5.94525	9.19293	12.4394	15.0239
	137.62	-4.33746	-4.73071	-3.77655	-3.38666	-2.70013	-1.91541	-0.679016	0.0992432				137.42	0.278564	1.38361	1.77087	2.12756	3.03119	4.18439	5.94525	9.19379	12.4308	15.0184
	137.72	-4.33514	-4.73145	-3.75775	-3.3725	-2.7088	-1.91541	-0.693054	0.104004				137.52	0.275391	1.37421	1.75989	2.12061	3.03278	4.18683	5.94525	9.19135	12.4183	15.0067
	137.82	-4.33514	-4.73621	-3.77423	-3.38971	-2.71503	-1.91931	-0.700134	0.0961914				137.62	0.268433	1.39142	1.76465	2.11816	3.03278	4.18207	5.94684	9.19379	12.4113	14.9895
	137.92	-4.33514	-4.74243	-3.76874	-3.39838	-2.72284	-1.93494	-0.698546	0.0812988				137.72	0.265991	1.38202	1.74817	2.13074	3.04217	4.17511	5.94598	9.16559	12.3886	14.9865
	138.02	-4.32343	-4.75024	-3.77655	-3.39594	-2.71112	-1.92322	-0.698547	0.0828857				137.82	0.280151	1.39142	1.74268	2.11743	3.02106	4.16095	5.94843	9.15155	12.3847	14.9551
	138.12	-4.32343	-4.74243	-3.76874	-3.38666	-2.70563	-1.92322	-0.69696	0.0852051				137.92	0.263672	1.37103	1.75525	2.11035	3.01166	4.15472	5.93427	9.14374	12.3723	14.9403
	138.22	-4.32343	-4.74243	-3.75702	-3.38422	-2.71271	-1.9115	-0.679016	0.0821533				138.02	0.249634	1.37262	1.74585	2.12293	3.01325	4.14777	5.92963	9.13434	12.373	14.9208
	138.32	-4.29535	-4.74243	-3.75702	-3.37885	-2.71344	-1.90369	-0.688416	0.0812988				138.12	0.257446	1.37738	1.74194	2.12524	3.02496	4.14532	5.93121	9.13129	12.3527	14.8997
	138.42	-4.28119	-4.73853	-3.76715	-3.37408	-2.70648	-1.91382	-0.679014	0.0812988				138.22	0.269165	1.37262	1.73724	2.11121	3.01093	4.14777	5.92645	9.11871	12.3449	14.8888
	138.52	-4.28436	-4.7229	-3.75238	-3.36786	-2.69232	-1.89514	-0.669617	0.0930176				138.32	0.257446	1.36176	1.73096	2.1073	2.99921	4.14227	5.91718	9.10077	12.3183	14.8723
	138.62	-4.27191	-4.7229	-3.73822	-3.36786	-2.7049	-1.8927	-0.672791	0.0938721				138.42	0.262939	1.36871	1.72632	2.09631	3.00226	4.13129	5.91168	9.09686	12.3043	14.8551
	138.72	-4.27887	-4.7229	-3.75079	-3.37799	-2.71112	-1.90527	-0.676696	0.071167				138.52	0.263672	1.3609	1.73413	2.09632	2.99921	4.12738	5.90302	9.1109	12.3011	14.8442
	138.82	-4.26556	-4.7229	-3.7547	-3.37494	-2.72052	-1.9115	-0.67511	0.071167				138.62	0.251221	1.35626	1.72241	2.10333	3.01398	4.13678	5.89996	9.08673	12.2824	14.8395
	138.92	-4.27582	-4.72058	-3.75543	-3.37408	-2.70404	-1.91309	-0.660217	0.0633545				138.72	0.267578	1.37494	1.72241	2.09009	3.01483	4.12506	5.90851	9.06952	12.2714	14.8107
	139.02	-4.27106	-4.70959	-3.73749	-3.35455	-2.71429	-1.90442	-0.657166	0.0789795				138.82	0.249634	1.37579	1.72009	2.07678	2.99371	4.12506	5.89838	9.06952	12.2707	14.7965
	139.12	-4.2641	-4.70337	-3.73749	-3.34991	-2.72125	-1.91541	-0.657166	0.0594482				138.92	0.244141	1.36249	1.71069	2.07996	2.99921	4.12506	5.88666	9.06952	12.2597	14.7896
	139.22	-4.25934	-4.71118	-3.7453	-3.36395	-2.71271	-1.9248	-0.647764	0.0516357				139.02	0.248901	1.36017	1.7146	2.07056	2.98981	4.12506	5.88824	9.05231	12.2535	14.7841
	139.32	-4.25311	-4.68311	-3.71722	-3.33588	-2.69	-1.91309	-0.646179	0.0617676				139.12	0.24646	1.35077	1.7146	2.06506	2.98431	4.11725	5.88348	9.05316	12.2645	14.7731
	139.42	-4.24139	-4.68066	-3.70697	-3.33344	-2.69159	-1.90442	-0.647032	0.071167				139.22	0.251221	1.35699	1.72241	2.07916	3.0047	4.11652	5.88043	9.05072	12.2659	14.7677
	139.52	-4.24139	-4.69092	-3.71564	-3.33661	-2.69159	-1.90295	-0.644592	0.0656738				139.32	0.255127	1.37347	1.72083	2.0791	3.00226	4.11407	5.88666	9.03046	12.2519	14.7668
	139.62	-4.23517	-4.67676	-3.69525	-3.32489	-2.70331	-1.90051	-0.659485	0.0766602				139.42	0.259766	1.37103	1.71387	2.07056	2.99371	4.10553	5.88666	9.02423	12.2512	14.7535
	139.72	-4.25153	-4.68933	-3.7016	-3.33661	-2.7049	-1.91467	-0.659486	0.0594482				139.52	0.263672	1.37421	1.70129	2.07837	2.99139	4.10553	5.86713	9.02032	12.23	14.756
	139.82	-4.2453	-4.67444	-3.70074	-3.3382	-2.71112	-1.90601	-0.668884	0.0594482				139.62	0.256714	1.37347	1.70288	2.06824	2.97809	4.0954	5.87494	9.00311	12.2261	14.7239
	139.92	-4.24139	-4.68152	-3.70782	-3.34442	-2.6955	-1.9248	-0.657165	0.0500488				139.72	0.25354	1.36871	1.70129	2.07288	2.97577	4.09772	5.86481	9.01947	12.2324	14.7216
	140.02	-4.23358	-4.66199	-3.69611	-3.31708	-2.70172	-1.90369	-0.656311	0.0516357				139.82	0.248047	1.37421	1.69275	2.08228	2.98041	4.11407	5.85773	9.01251	12.2222	14.7262
	140.12	-4.24298	-4.66113	-3.69525	-3.32489	-2.68304	-1.91223	-0.658752	0.0454102				139.92	0.269165	1.38202	1.68103	2.07837	2.97028	4.12665	5.86713	8.98126	12.2004	14.7271
	140.22	-4.23041	-4.66357	-3.68597	-3.32489	-2.69	-1.91309	-0.66339	0.0539551				140.02	0.266846	1.37811	1.67163	2.06201	2.95001	4.1048	5.85773	8.98822	12.1894	14.6981
	140.32	-4.23126	-4.67053	-3.68512	-3.32257	-2.69	-1.90137	-0.653992	0.0438232				140.12	0.257446	1.36017	1.67944	2.05725	2.95929	4.10236	5.83905	8.98517	12.1808	14.6965
	140.42	-4.21332	-4.65881	-3.6734	-3.3139	-2.68536	-1.90051	-0.639952	0.0516357				140.22	0.265259	1.35077	1.67786	2.05884	2.96173	4.1048	5.8382	8.97968	12.1793	14.7036
	140.52	-4.21088	-4.64404	-3.66876	-3.31476	-2.68927	-1.89514	-0.639221	0.0539551				140.32	0.262939	1.36249	1.68335	2.05725	2.95697	4.11407	5.84528	8.98199	12.1699	14.6965
	140.62	-4.21246	-4.64087	-3.67267	-3.29364	-2.68219	-1.89197	-0.63446	0.0656738				140.42	0.265991	1.36249	1.67554	2.06036	2.9632	4.12738	5.83588	8.98358	12.1613	14.7083
	140.72	-4.20551	-4.62915	-3.65778	-3.28583	-2.68768	-1.89038	-0.638364	0.0743408				140.52	0.269165	1.37103	1.68176	2.04321	2.95783	4.12665	5.83661	8.97418	12.1503	14.7098
	140.82	-4.20306	-4.63696	-3.66327	-3.29596	-2.67206	-1.88184	-0.632141	0.055542				140.62	0.259033	1.36566	1.6748	2.04944	2.96088	4.11725	5.83124	8.97113	12.1418	14.6981
	140.92	-4.20551	-4.60962	-3.64764	-3.289	-2.67206	-1.86462	-0.630554	0.071167				140.72	0.255859	1.37262	1.67163	2.03076	2.9422	4.11652	5.83661	8.96246	12.1308	14.6864
	141.02	-4.20306	-4.60803	-3.64764	-3.28424	-2.67987	-1.86462	-0.631409	0.071167				140.82	0.237183	1.36249	1.68335	2.026	2.94916	4.11407	5.81952	8.97186	12.1285	14.677
	141.12	-4.20392	-4.60181	-3.65546	-3.27411	-2.68378	-1.86072	-0.638367	0.0656738				140.92	0.24646	1.36249	1.68176	2.01978	2.95074	4.11652	5.82489	8.95233	12.1035	14.6779
	141.22	-4.19611	-4.61353	-3.65936	-3.28583	-2.68378	-1.86536	-0.629822	0.0509033				141.02	0.247314	1.37347	1.66541	2.02368	2.94293	4.11407	5.81952	8.93671	12.0933	14.6676
	141.32	-4.19293	-4.61121	-3.65936	-3.28583	-2.6955	-1.8678	-0.620422	0.0484619				141.12	0.230103	1.37103	1.67004	2.01196	2.94293	4.10712	5.81635	8.95233	12.0894	14.663
	141.42	-4.1922	-4.61353	-3.66876	-3.28741	-2.6955	-1.8623	-0.620422	0.0422363				141.22	0.227783	1.36407	1.6748	2.01978	2.94367	4.1258	5.79913	8.94061	12.0832	14.6754
	141.52	-4.1828	-4.60181	-3.64606	-3.26703	-2.6994	-1.85364	-0.624329	0.0532227				141.32	0.24646	1.38275	1.68017	2.01978	2.95392	4.12823	5.80853	8.94061	12.0722	14.6896
	141.62	-4.18353	-4.60803	-3.64606	-3.2757	-2.68378	-1.8623	-0.608704	0.0477295				141.42	0.248901	1.38519	1.6709	2.03149	2.96088	4.12579	5.81635	8.92889	12.0598	14.6754
	141.72	-4.18597	-4.59167	-3.6391	-3.26398	-2.69549	-1.84509	-0.618834	0.0633545				141.52	0.258179	1.39056	1.66614	2.01746	2.94452	4.11884	5.80853	8.93121	12.0488	14.6685
	141.82	-4.1828	-4.59241	-3.64606	-3.25531	-2.68146	-1.84351	-0.611877	0.0532227				141.62	0.255127	1.39301	1.66614	2.01819	2.96088	4.12506	5.7984	8.92889	12.0425	14.663
	141.92	-4.19452	-4.58545	-3.63983	-3.25775	-2.67987	-1.83655	-0.616516	0.0601807				141.72	0.245728	1.38824	1.67554	2.01978	2.94843	4.11884	5.80304	8.94452	12.0527	14.6575
	142.02	-4.1922	-4.57837	-3.64691	-3.25458	-2.69	-1.84119	-0.626648	0.0461426				141.82	0.25354	1.38751	1.66931	2.03149	2.9632	4.12579	5.79132	8.9328	12.0402	14.6676
	142.12	-4.17181	-4.5885	-3.64606	-3.26471	-2.67523	-1.85364	-0.618103	0.0430908				141.92	0.27771	1.40228	1.66382	2.01978	2.95154	4.12433	5.80072	8.91327	12.0331	14.6583
	142.22	-4.18048	-4.57446	-3.62811	-3.24603	-2.67279	-1.84436	-0.596985	0.0422363				142.02	0.268433	1.39532	1.66382	2.0221	2.93195	4.11408	5.78668	8.91486	12.0324	14.6481
	142.32	-4.1828	-4.57288	-3.62653	-3.24127	-2.67987	-1.8396	-0.61261	0.0516357				142.12	0.257446	1.39374	1.66382	2.01514	2.94611	4.11652	5.76947	8.89838	12.0214	14.6388
	142.42	-4.1734	-4.56042	-3.62579	-3.23346	-2.67523	-1.83179	-0.596983	0.0360107				142.22	0.269165	1.41095	1.6615	2.00879	2.93195	4.10394	5.76947	8.90082	12.0191	14.6168
	142.52	-4.16254	-4.56042	-3.61639	-3.23822	-2.67279	-1.83655	-0.595398	0.039917				142.32	0.259766	1.39056	1.66064	2.01123	2.93439	4.11102	5.76556	8.89215	12.0097	14.6154
	142.62	-4.17108	-4.55176	-3.60699	-3.22174	-2.68378	-1.83411	-0.596985	0.0415039				142.42	0.274658	1.39301	1.66541	2.00806	2.93744	4.11407	5.76556	8.89374	12.0035	14.6129
	142.72	-4.17181	-4.5542	-3.60785	-3.22333	-2.69317	-1.84277	-0.606383	0.0344238				142.52	0.276978	1.40155	1.64197	2.01037	2.92181	4.10712	5.76556	8.86957	11.9816	14.5989
	142.82	-4.17657	-4.54871	-3.61639	-3.23505	-2.68378	-1.84436	-0.596985	0.0344238				142.62	0.267578	1.39215	1.63336	1.9917	2.90314	4.08527	5.75385	8.86169	11.9652	14.5763
	142.92	-4.17499	-4.53772	-3.60541	-3.22723	-2.67987	-1.8396	-0.596983	0.0430908				142.72	0.248901	1.38129	1.62402	1.99164	2.90466	4.07739	5.72577	8.85626	11.9738	14.57
	143.02	-4.16486	-4.54163	-3.61639	-3.22565	-2.66974	-1.83179	-0.589172	0.0305176				142.82	0.248108	1.38513	1.6333	1.9917	2.89532	4.07745	5.7179	8.86481	11.9628	14.5747
	143.12	-4.18121	-4.52917	-3.60004	-3.22491	-2.66266	-1.83105	-0.590759	0.0344238				142.92	0.257446	1.38519	1.62402	2.00098	2.89288	4.07501	5.71796	8.85004	11.9402	14.5676
	143.22	-4.16327	-4.51355	-3.59686	-3.2171	-2.68145	-1.81543	-0.604795	0.0321045				143.02	0.257446	1.39215	1.62158	1.9917	2.89142	4.06805	5.71552	8.84137	11.9199	14.563
	143.32	-4.16327	-4.52991	-3.60468	-3.22565	-2.67047	-1.83179	-0.589905	0.0141602				143.12	0.257446	1.38361	1.63336	1.98926	2.87885	4.06647	5.70624	8.85236	11.923	14.5465
	143.42	-4.16327	-4.51038	-3.58978	-3.21783	-2.66974	-1.82629	-0.59857	0.0219727				143.22	0.257446	1.38043	1.60986	1.98932	2.88592	4.06647	5.69366	8.83978	11.9003	14.5513
	143.52	-4.17499	-4.50342	-3.59845	-3.20697	-2.66034	-1.83496	-0.576721	0.0211182				143.32	0.257446	1.37347	1.60522	1.97754	2.88666	4.06647	5.68671	8.82574	11.8925	14.5442
	143.62	-4.1734	-4.50024	-3.5766	-3.2038	-2.67047	-1.82483	-0.585999	0.0266113				143.42	0.257446	1.37103	1.61304	1.9729	2.88434	4.06488	5.67255	8.83441	11.884	14.5309
	143.72	-4.15472	-4.51038	-3.58356	-3.20221	-2.65411	-1.82007	-0.58685	0.0118408				143.52	0.255859	1.37262	1.61462	1.97058	2.88434	4.05792	5.66791	8.81561	11.8707	14.5294
	143.82	-4.14764	-4.49084	-3.57574	-3.19366	-2.64471	-1.81226	-0.577454	0.0125732				143.62	0.248901	1.36566	1.61926	1.9635	2.87421	4.04535	5.67963	8.83356	11.8808	14.5145
	143.92	-4.14374	-4.48389	-3.55939	-3.17645	-2.64862	-1.7959	-0.581359	0.0289307				143.72	0.236328	1.36481	1.61694	1.98071	2.89056	4.05707	5.66949	8.82501	11.8644	14.5168
[truncated: 431 more rows]

## Sheet: Fig. 2
	Figure 2A. Also shown in Supplementary Figure 2A. Bioplex interaction network for DLK1 in HEK293 cells										Figure 2C. SPR (RU Max) DLK1 to immobilized ACVR2B-Fc
				BioPlex Network							Conc. (nM)	RU Max
				Node Table							39	4.70378
											78	8.19382
	Interaction	Gene (NCBI)	Gene (NCBI)	Gene symbol	Gene symbol	Cell	Probability	Probability			156	14.7414
	A-B	A	B	A	B	Networks	pNI	pInt			312.5	25.0511
	8788-81573	81573	8788	ANKRD13C	DLK1	BioPlex_3_0, BioPlexHCT_1_0	0	1			625	39.1304
	8788-9772	9772	8788	TMEM94	DLK1	BioPlex_3_0	0.0002	0.9998			1250	57.9027
	8788-89910	89910	8788	UBE3B	DLK1	BioPlex_3_0	0.0002	0.9998			2500	78.9667
	8788-57462	57462	8788	MYORG	DLK1	BioPlex_3_0, BioPlexHCT_1_0	0.0002	0.9998			5000	101.323
	8788-91768	91768	8788	CABLES1	DLK1	BioPlex_3_0	0.0002	0.9997			20000	119.216
	8788-93	93	8788	ACVR2B	DLK1	BioPlex_3_0	0.0004	0.9996
	8788-9847	9847	8788	C2CD5	DLK1	BioPlex_3_0	0.0004	0.9996
	8788-81928	81928	8788	CABLES2	DLK1	BioPlex_3_0	0.0001	0.9994
	8788-55353	55353	8788	LAPTM4B	DLK1	BioPlex_3_0	0.0007	0.9993
	8788-55194	55194	8788	EVA1B	DLK1	BioPlex_3_0	0.0002	0.999
	8788-9522	9522	8788	SCAMP1	DLK1	BioPlex_3_0	0.0026	0.9974
	8788-9158	9158	8788	FIBP	DLK1	BioPlex_3_0	0.0032	0.9963
	8788-54867	54867	8788	TMEM214	DLK1	BioPlex_3_0	0.0056	0.9944
	8788-285966	285966	8788	TCAF2	DLK1	BioPlex_3_0	0.0105	0.9895
	8788-127602	127602	8788	DNAH14	DLK1	BioPlex_3_0	0.008	0.9881
	8788-196527	196527	8788	ANO6	DLK1	BioPlex_3_0	0.0188	0.9812
	8788-57130	57130	8788	ATP13A1	DLK1	BioPlex_3_0, BioPlexHCT_1_0	0.0229	0.9771
	8788-140707	140707	8788	BRI3BP	DLK1	BioPlex_3_0, BioPlexHCT_1_0	0.0303	0.9697
	8788-22862	22862	8788	FNDC3A	DLK1	BioPlex_3_0, BioPlexHCT_1_0	0.0313	0.9687
	8788-4798	4798	8788	NFRKB	DLK1	BioPlex_3_0	0.0388	0.9612
	8788-10675	10675	8788	CSPG5	DLK1	BioPlex_3_0	0.001	0.9597
	8788-493	493	8788	ATP2B4	DLK1	BioPlex_3_0, BioPlexHCT_1_0	0.0444	0.9556
	8788-479	479	8788	ATP12A	DLK1	BioPlex_3_0, BioPlexHCT_1_0	0.0521	0.9479
	8788-84131	84131	8788	CEP78	DLK1	BioPlex_3_0	0.0577	0.9423
	8788-10560	10560	8788	SLC19A2	DLK1	BioPlex_3_0	0.0759	0.9241
	8788-5609	5609	8788	MAP2K7	DLK1	BioPlex_3_0	0.0915	0.9081
	8788-55320	55320	8788	MIS18BP1	DLK1	BioPlex_3_0	0.0005	0.8963
	8788-11230	11230	8788	PRAF2	DLK1	BioPlex_3_0	0.1122	0.8877
	8788-79877	79877	8788	DCAKD	DLK1	BioPlex_3_0	0.1173	0.8827
	8788-23244	23244	8788	PDS5A	DLK1	BioPlex_3_0	0.1257	0.8743
	8788-54521	54521	8788	WDR44	DLK1	BioPlex_3_0	0.1643	0.8357
	8788-153364	153364	8788	MBLAC2	DLK1	BioPlex_3_0	0.1667	0.8251
	8788-23181	23181	8788	DIP2A	DLK1	BioPlex_3_0	0.1799	0.8201
	8788-201627	201627	8788	DENND6A	DLK1	BioPlex_3_0	0.0184	0.8044
	8788-55325	55325	8788	UFSP2	DLK1	BioPlex_3_0, BioPlexHCT_1_0	0.199	0.801
	8788-347688	347688	8788	TUBB8	DLK1	BioPlex_3_0	0.2187	0.7813
	8788-55181	55181	8788	SMG8	DLK1	BioPlex_3_0	0.2283	0.7717
	8788-9741	9741	8788	LAPTM4A	DLK1	BioPlex_3_0	0.0007	0.7715
	8788-51162	51162	8788	EGFL7	DLK1	BioPlex_3_0	0.2283	0.7595
	8788-10066	10066	8788	SCAMP2	DLK1	BioPlex_3_0	0.2434	0.7566
	8788-58505	58505	8788	OSTC	DLK1	BioPlex_3_0	0.0041	0.7564
								Scores >0.75 in Bioplex 3.0

## Sheet: Supplementary Fig.2
	Supplementary Figure 2D. SPR (RU) DLK1 to immobilized ACVR1B													Supplementary Figure 2E. SPR (RU) DLK1 to immobilized ACVR2A
	Time (s)	DLK 20 nM	DLK 39 nM	DLK 78 nM	DLK 157 nM	DLK 313nM	DLK 625 nM	DLK 1250 nM	DLK 2500 nM	DLK 5000 nM	DLK1 20000 nM			Time (s)	DLK 157 nM	DLK 313nM	DLK 625 nM	DLK 1250 nM	DLK 2500 nM	DLK 5000 nM	DLK1 20000 nM
	-59.9655	0.524658	0.186218	0.294678	0.105988	0.30484	0.341339	0.165192	0.206787	0.433502	0.348877			-58.0143	-0.126709	-0.235718	-0.217651	-0.203247	-0.171386	-0.155029	-0.0615234
	-59.8655	0.466064	0.186218	0.233124	0.105988	0.324371	0.39212	0.14566	0.144287	0.39444	0.348877			-57.9143	-0.285156	-0.279785	-0.157349	-0.239502	-0.136292	-0.166748	-0.048645
	-59.7655	0.48291	0.215454	0.228394	0.113403	0.331116	0.413666	0.154694	0.170563	0.411957	0.342133			-57.8143	-0.289673	-0.267517	-0.135071	-0.220581	-0.140137	-0.156128	-0.0587156
	-59.6655	0.480469	0.242645	0.227051	0.214417	0.338257	0.396149	0.145538	0.227386	0.412231	0.332031			-57.7143	-0.28186	-0.27478	-0.141174	-0.216064	-0.106689	-0.183472	-0.0731812
	-59.5655	0.506195	0.26825	0.243896	0.238922	0.29541	0.388092	0.149689	0.202759	0.386627	0.341187			-57.6143	-0.305847	-0.269775	-0.12616	-0.197144	-0.108337	-0.182373	-0.0598755
	-59.4655	0.48291	0.269318	0.247925	0.242584	0.287994	0.39212	0.149567	0.202881	0.393372	0.355621			-57.5143	-0.296326	-0.282593	-0.113281	-0.190369	-0.0832516	-0.161133	-0.0324707
	-59.3655	0.481567	0.256531	0.26059	0.227081	0.293121	0.39212	0.172882	0.2146	0.413849	0.369476			-57.4143	-0.284668	-0.277588	-0.113281	-0.20105	-0.0916138	-0.166687	-0.0291138
	-59.2655	0.472809	0.252502	0.254547	0.215363	0.30484	0.389435	0.158447	0.202881	0.406158	0.36438			-57.3143	-0.28125	-0.266968	-0.116638	-0.202698	-0.0921628	-0.159485	-0.0296631
	-59.1655	0.485596	0.244812	0.275146	0.211334	0.293121	0.375275	0.14566	0.211914	0.39444	0.360718			-57.2143	-0.292419	-0.282593	-0.105469	-0.200989	-0.0921631	-0.152222	-0.036377
	-59.0655	0.485596	0.256531	0.286865	0.215363	0.30484	0.387146	0.149689	0.226318	0.398468	0.352661			-57.1143	-0.272339	-0.275879	-0.126099	-0.170837	-0.0726318	-0.158936	-0.0609741
	-58.9655	0.480621	0.244812	0.271118	0.207672	0.30484	0.389435	0.157379	0.22229	0.413849	0.342285			-57.0143	-0.273499	-0.277039	-0.118835	-0.160278	-0.094421	-0.149963	-0.0447388
	-58.8655	0.490723	0.24884	0.263428	0.23111	0.293121	0.375275	0.169098	0.2146	0.391754	0.332031			-56.9143	-0.293579	-0.297119	-0.112183	-0.171997	-0.0859985	-0.140503	-0.0480957
	-58.7655	0.481567	0.26825	0.255615	0.2388	0.29715	0.380402	0.157379	0.218628	0.389313	0.334473			-56.8143	-0.294678	-0.276428	-0.125	-0.150208	-0.0893555	-0.152222	-0.0525512
	-58.6655	0.463379	0.276062	0.25293	0.241486	0.30484	0.38443	0.160065	0.22229	0.39444	0.329346			-56.7143	-0.282959	-0.273132	-0.125	-0.14856	-0.093811	-0.148315	-0.0425415
	-58.5655	0.458252	0.272034	0.247803	0.234894	0.312531	0.403839	0.157379	0.2146	0.391754	0.332031			-56.6143	-0.284607	-0.268616	-0.123352	-0.142395	-0.0921631	-0.148315	-0.0380859
	-58.4655	0.458252	0.264343	0.247803	0.234894	0.30484	0.411652	0.157379	0.2146	0.398346	0.337158			-56.5143	-0.286316	-0.268066	-0.121643	-0.151917	-0.0921627	-0.118713	-0.0391846
	-58.3655	0.446533	0.264343	0.236084	0.234894	0.30484	0.403839	0.154694	0.202881	0.394318	0.337158			-56.4143	-0.286865	-0.273682	-0.118286	-0.152466	-0.0921631	-0.132141	-0.0430908
	-58.2655	0.442505	0.260559	0.236084	0.234894	0.293121	0.403839	0.152252	0.2146	0.372223	0.337158			-56.3143	-0.27179	-0.252991	-0.113281	-0.13739	-0.0854491	-0.128784	-0.0391845
	-58.1655	0.434814	0.264221	0.236084	0.234894	0.285309	0.394806	0.165192	0.202881	0.374786	0.337158			-56.2143	-0.268433	-0.266418	-0.123352	-0.134033	-0.0888061	-0.127686	-0.0458984
	-58.0655	0.434814	0.256531	0.236084	0.234894	0.285309	0.399933	0.165192	0.202881	0.367096	0.341187			-56.1143	-0.263428	-0.256897	-0.125	-0.129028	-0.0804443	-0.133789	-0.0620728
	-57.9655	0.434814	0.256531	0.232056	0.234894	0.285309	0.397247	0.165192	0.195068	0.363068	0.344849			-56.0143	-0.270142	-0.255249	-0.114929	-0.129028	-0.0955199	-0.118713	-0.0525513
	-57.8655	0.434814	0.256531	0.236084	0.234894	0.285309	0.39212	0.165192	0.195068	0.343658	0.337158			-55.9143	-0.264526	-0.255249	-0.135071	-0.132385	-0.093811	-0.138855	-0.0576172
	-57.7655	0.434814	0.256531	0.236084	0.234894	0.285309	0.39212	0.162506	0.202881	0.343658	0.337158			-55.8143	-0.27124	-0.252991	-0.121643	-0.129578	-0.102233	-0.122619	-0.0469967
	-57.6655	0.427002	0.256531	0.236084	0.234894	0.285309	0.39212	0.16507	0.202881	0.343658	0.341187			-55.7143	-0.275146	-0.273132	-0.106567	-0.150818	-0.0888058	-0.114258	-0.050354
	-57.5655	0.427002	0.256531	0.236084	0.234894	0.285309	0.39212	0.14566	0.202881	0.355377	0.348877			-55.6143	-0.27179	-0.264709	-0.105469	-0.129578	-0.081543	-0.119873	-0.0498047
	-57.4655	0.422974	0.256531	0.236084	0.234894	0.285309	0.384308	0.14566	0.206909	0.355377	0.348877			-55.5143	-0.264526	-0.255249	-0.101563	-0.132385	-0.0827025	-0.128784	-0.0587158
	-57.3655	0.415283	0.256531	0.236084	0.234894	0.285309	0.384308	0.14566	0.2146	0.352692	0.348877			-55.4143	-0.251709	-0.253601	-0.106567	-0.121216	-0.0888062	-0.12207	-0.0587158
	-57.2655	0.412598	0.242126	0.232056	0.223175	0.285309	0.384308	0.14566	0.2146	0.335846	0.348877			-55.3143	-0.251709	-0.252991	-0.107117	-0.125671	-0.103333	-0.12262	-0.062622
	-57.1655	0.407471	0.239685	0.212646	0.223175	0.277618	0.384308	0.142975	0.206787	0.335846	0.348877			-55.2143	-0.256714	-0.244629	-0.10437	-0.130127	-0.093811	-0.127686	-0.067627
	-57.0655	0.407471	0.244812	0.212646	0.223175	0.285309	0.372589	0.137848	0.206787	0.335846	0.348877			-55.1143	-0.263977	-0.247437	-0.104919	-0.132935	-0.0843506	-0.132141	-0.0715332
	-56.9655	0.395752	0.244812	0.212646	0.223175	0.285309	0.372589	0.137848	0.206787	0.335846	0.348877			-55.0143	-0.251709	-0.25415	-0.0953979	-0.121216	-0.0921627	-0.110901	-0.0670776
	-56.8655	0.395752	0.244812	0.212646	0.223175	0.285309	0.372589	0.137848	0.206787	0.335846	0.348877			-54.9143	-0.262878	-0.256348	-0.0971069	-0.122314	-0.0921631	-0.120972	-0.0737915
	-56.7655	0.391724	0.244812	0.212646	0.215363	0.277496	0.372589	0.137848	0.206787	0.335846	0.348877			-54.8143	-0.253357	-0.233459	-0.0797728	-0.110046	-0.0854488	-0.120972	-0.0626219
	-56.6655	0.388062	0.244812	0.209961	0.215363	0.277496	0.372589	0.137848	0.206787	0.335846	0.337158			-54.7143	-0.258972	-0.246887	-0.0825806	-0.124573	-0.0809935	-0.110901	-0.0670776
	-56.5655	0.395752	0.244812	0.216553	0.215363	0.273468	0.372589	0.13382	0.206787	0.335846	0.337158			-54.6143	-0.244446	-0.229553	-0.0820313	-0.113403	-0.0804443	-0.107605	-0.0687866
	-56.4655	0.395752	0.237	0.204834	0.215363	0.265778	0.36087	0.126129	0.206787	0.335846	0.337158			-54.5143	-0.241638	-0.232361	-0.0853882	-0.117859	-0.0905153	-0.114258	-0.0704346
	-56.3655	0.380005	0.234314	0.216553	0.215363	0.265778	0.36087	0.126129	0.206787	0.331818	0.337158			-54.4143	-0.242249	-0.231812	-0.0926514	-0.105591	-0.0921631	-0.10144	-0.0805054
	-56.2655	0.372314	0.229187	0.216553	0.215363	0.258087	0.36087	0.126129	0.206787	0.324127	0.337158			-54.3143	-0.248901	-0.235168	-0.0859374	-0.112854	-0.0921631	-0.100342	-0.0821532
	-56.1655	0.372314	0.229187	0.216553	0.215363	0.265778	0.353058	0.118317	0.206787	0.309723	0.337158			-54.2143	-0.242798	-0.227905	-0.0836792	-0.120117	-0.0971679	-0.0991821	-0.0866089
	-56.0655	0.364502	0.229187	0.216553	0.203644	0.265778	0.353058	0.118317	0.195068	0.304596	0.337158			-54.1143	-0.243896	-0.227905	-0.0736694	-0.109497	-0.0899048	-0.0891724	-0.0776978
	-55.9655	0.364502	0.229187	0.204834	0.203644	0.265778	0.355743	0.118317	0.195068	0.304596	0.33313			-54.0143	-0.23999	-0.220642	-0.0859375	-0.109497	-0.0916142	-0.108154	-0.0899658
	-55.8655	0.361816	0.229187	0.200806	0.203644	0.265778	0.36087	0.118317	0.19104	0.304596	0.329468			-53.9143	-0.233276	-0.213379	-0.0747681	-0.102783	-0.103882	-0.0913696	-0.0899658
	-55.7655	0.356689	0.217468	0.193115	0.203644	0.265778	0.36087	0.118317	0.187378	0.296783	0.329346			-53.8143	-0.236084	-0.23407	-0.0921022	-0.108398	-0.0888064	-0.107605	-0.089966
	-55.6655	0.356689	0.217468	0.193115	0.203644	0.261749	0.358185	0.118317	0.19104	0.296783	0.329346			-53.7143	-0.232727	-0.217834	-0.0870361	-0.109497	-0.0983278	-0.102539	-0.101685
	-55.5655	0.356689	0.21344	0.193115	0.203644	0.246246	0.355743	0.106598	0.179565	0.296783	0.329346			-53.6143	-0.238342	-0.223999	-0.0825806	-0.116211	-0.10498	-0.0980835	-0.101685
	-55.4655	0.344971	0.209778	0.193115	0.203644	0.246246	0.358185	0.106598	0.187256	0.296783	0.317627			-53.5143	-0.237183	-0.223999	-0.0960083	-0.132385	-0.103882	-0.109253	-0.108398
	-55.3655	0.356689	0.21344	0.193115	0.207672	0.246246	0.353058	0.106598	0.183228	0.296783	0.317627			-53.4143	-0.226013	-0.202209	-0.0770264	-0.111145	-0.110596	-0.1026	-0.0927734
	-55.2655	0.352661	0.209778	0.19043	0.211334	0.246246	0.353058	0.106598	0.163818	0.300568	0.329346			-53.3143	-0.242798	-0.222351	-0.0960082	-0.131287	-0.102784	-0.113159	-0.111755
	-55.1655	0.338226	0.21344	0.181274	0.203644	0.238556	0.353058	0.106598	0.175537	0.285065	0.325317			-53.2143	-0.233337	-0.207275	-0.0953979	-0.130737	-0.102234	-0.109253	-0.0994263
	-55.0655	0.313721	0.20575	0.173584	0.203644	0.242218	0.353058	0.106598	0.175537	0.282379	0.305908			-53.1143	-0.236084	-0.204468	-0.0820313	-0.143005	-0.108337	-0.0975342	-0.0977783
	-54.9655	0.313721	0.20575	0.161865	0.189087	0.234528	0.34903	0.10257	0.161133	0.277252	0.305908			-53.0143	-0.222107	-0.211121	-0.0692139	-0.13739	-0.101074	-0.0847168	-0.119568
	-54.8655	0.313721	0.199005	0.161865	0.1763	0.231842	0.341339	0.0870667	0.167725	0.277252	0.305908			-52.9143	-0.223816	-0.215637	-0.0563354	-0.118408	-0.097229	-0.0819092	-0.111145
	-54.7655	0.309692	0.186218	0.161865	0.1763	0.222687	0.338654	0.0870667	0.156006	0.273224	0.305908			-52.8143	-0.218262	-0.217896	-0.0608522	-0.114563	-0.0927126	-0.113159	-0.126221
	-54.6655	0.30603	0.186218	0.161865	0.1763	0.207184	0.333527	0.0870667	0.151978	0.265533	0.305908			-52.7143	-0.204834	-0.194397	-0.0664063	-0.110046	-0.115051	-0.110352	-0.134033
	-54.5655	0.313721	0.170471	0.161865	0.1763	0.207184	0.333527	0.0843811	0.144287	0.265533	0.309937			-52.6143	-0.21936	-0.210632	-0.0730591	-0.12738	-0.134583	-0.10144	-0.111145
	-54.4655	0.30188	0.162781	0.161865	0.1763	0.207184	0.329498	0.0792542	0.144287	0.265533	0.313599			-52.5143	-0.223816	-0.217285	-0.0842896	-0.132385	-0.113343	-0.113159	-0.131287
	-54.3655	0.294189	0.162781	0.161865	0.1763	0.207184	0.321808	0.0792542	0.144287	0.265533	0.305908			-52.4143	-0.206482	-0.198303	-0.0903931	-0.121765	-0.122314	-0.0991821	-0.122864
	-54.2655	0.294189	0.162781	0.161865	0.164581	0.195465	0.310089	0.0725098	0.136475	0.262848	0.305908			-52.3143	-0.223267	-0.225098	-0.0831303	-0.132935	-0.131225	-0.0975346	-0.121216
	-54.1655	0.294189	0.154968	0.161865	0.164581	0.195465	0.310089	0.0597229	0.140503	0.257721	0.305908			-52.2143	-0.220459	-0.213928	-0.0859375	-0.118958	-0.119507	-0.119324	-0.132935
	-54.0655	0.294189	0.152283	0.161865	0.164581	0.195465	0.310089	0.0597229	0.148193	0.257721	0.305908			-52.1143	-0.213745	-0.205566	-0.0820313	-0.120667	-0.123413	-0.110901	-0.140747
	-53.9655	0.294189	0.147156	0.161865	0.164581	0.183746	0.310089	0.0439758	0.148193	0.260406	0.298096			-52.0143	-0.216553	-0.216187	-0.0820313	-0.139648	-0.119507	-0.107605	-0.140747
	-53.8655	0.294189	0.147156	0.154053	0.164581	0.183746	0.302277	0.0362854	0.151978	0.253815	0.29541			-51.9143	-0.224365	-0.216187	-0.0892944	-0.130676	-0.126221	-0.114258	-0.140747
	-53.7655	0.291504	0.135437	0.15918	0.164581	0.175934	0.302277	0.0362854	0.136475	0.253815	0.278564			-51.8143	-0.231079	-0.211182	-0.0864871	-0.11731	-0.134582	-0.10199	-0.140747
	-53.6655	0.274658	0.135437	0.154053	0.164581	0.175934	0.299591	0.0403137	0.136475	0.253815	0.278564			-51.7143	-0.225464	-0.217285	-0.0921021	-0.155823	-0.113343	-0.107605	-0.136841
	-53.5655	0.274658	0.135437	0.154053	0.164581	0.175934	0.294464	0.0480042	0.136475	0.251129	0.278564			-51.6143	-0.224365	-0.204468	-0.105469	-0.14856	-0.126221	-0.114258	-0.153564
	-53.4655	0.274658	0.127625	0.154053	0.164581	0.175934	0.282745	0.0480042	0.136475	0.248688	0.278564			-51.5143	-0.231079	-0.218994	-0.105469	-0.156372	-0.142395	-0.0980835	-0.149109
	-53.3655	0.274658	0.127625	0.154053	0.160553	0.171906	0.282745	0.0401917	0.120728	0.253815	0.278564			-51.4143	-0.237183	-0.217285	-0.108276	-0.153564	-0.125061	-0.0975342	-0.154724
	-53.2655	0.274658	0.123596	0.14624	0.14505	0.164215	0.285431	0.0428772	0.124756	0.246002	0.274536			-51.3143	-0.224365	-0.206116	-0.12445	-0.160278	-0.129577	-0.100891	-0.141845
	-53.1655	0.274658	0.115906	0.14624	0.14505	0.152496	0.290558	0.0362854	0.113037	0.246002	0.27359			-51.2143	-0.232178	-0.222351	-0.10321	-0.166992	-0.131225	-0.0980835	-0.140747
	-53.0655	0.266846	0.104187	0.14624	0.14505	0.152496	0.290558	0.0403137	0.110352	0.253815	0.286377			-51.1143	-0.220459	-0.217285	-0.103821	-0.161377	-0.121155	-0.0958862	-0.140747
	-52.9655	0.262817	0.104187	0.14624	0.149078	0.144684	0.28006	0.0480042	0.111969	0.257843	0.286377			-51.0143	-0.210388	-0.194397	-0.107117	-0.160278	-0.107788	-0.0991821	-0.149109
	-52.8655	0.259155	0.104187	0.156738	0.164581	0.144684	0.277618	0.0597229	0.124756	0.265533	0.286377			-50.9143	-0.210999	-0.19165	-0.105469	-0.155273	-0.119507	-0.0897217	-0.130127
	-52.7655	0.274658	0.101501	0.15918	0.164581	0.144684	0.271027	0.0597229	0.124756	0.261505	0.286377			-50.8143	-0.214294	-0.194397	-0.127258	-0.168091	-0.111695	-0.0997924	-0.150818
	-52.6655	0.274658	0.0963745	0.165771	0.164581	0.144684	0.268341	0.0675354	0.120728	0.269562	0.286377			-50.7143	-0.200928	-0.184387	-0.121643	-0.153564	-0.123413	-0.109253	-0.150208
	-52.5655	0.274658	0.0963745	0.154053	0.164581	0.152496	0.274933	0.0597229	0.113037	0.273224	0.286377			-50.6143	-0.214905	-0.196655	-0.124451	-0.170898	-0.119507	-0.0947266	-0.134033
	-52.4655	0.274658	0.108093	0.154053	0.164581	0.152496	0.270905	0.0597229	0.124756	0.265533	0.286377			-50.5143	-0.214294	-0.193298	-0.13562	-0.169739	-0.121705	-0.100342	-0.151367
	-52.3655	0.274658	0.108093	0.154053	0.164581	0.16153	0.263214	0.0597229	0.124756	0.265533	0.283691			-50.4143	-0.204285	-0.186035	-0.154602	-0.171448	-0.123413	-0.111511	-0.160278
	-52.2655	0.274658	0.104065	0.154053	0.15274	0.144684	0.271027	0.0597229	0.12207	0.269562	0.278564			-50.3143	-0.223267	-0.206726	-0.141174	-0.19043	-0.123413	-0.109802	-0.150208
	-52.1655	0.274658	0.0963745	0.154053	0.14505	0.140656	0.271027	0.0597229	0.124756	0.273224	0.278564			-50.2143	-0.234436	-0.204468	-0.16571	-0.197693	-0.111694	-0.102539	-0.153564
	-52.0655	0.274658	0.093689	0.165771	0.14505	0.132965	0.271027	0.0624084	0.124756	0.253815	0.278564			-50.1143	-0.221008	-0.204468	-0.164612	-0.181458	-0.103882	-0.0897221	-0.14856
	-51.9655	0.266846	0.0835876	0.165771	0.14505	0.132965	0.271027	0.0675354	0.112915	0.265533	0.278564			-50.0143	-0.205933	-0.216187	-0.180786	-0.194885	-0.101624	-0.106445	-0.178711
	-51.8655	0.262817	0.0923462	0.165771	0.150177	0.122467	0.266998	0.0675354	0.105225	0.262848	0.278564			-49.9143	-0.200928	-0.202209	-0.176941	-0.19989	-0.0754395	-0.072998	-0.173157
	-51.7655	0.252441	0.0846558	0.165771	0.156769	0.11734	0.259308	0.0715637	0.0908203	0.248688	0.278564			-49.8143	-0.204834	-0.229004	-0.16571	-0.216064	-0.0559082	-0.0238647	-0.160278
	-51.6655	0.235596	0.0819702	0.165771	0.156769	0.11734	0.259308	0.0675354	0.0856934	0.265533	0.274536			-49.7143	-0.175293	-0.217346	-0.178589	-0.212219	-0.0313117	-0.0272217	-0.171997
	-51.5655	0.235596	0.0795288	0.165771	0.164581	0.11734	0.24881	0.0635071	0.0856934	0.253815	0.266846			-49.6143	-0.161865	-0.186584	-0.201418	-0.19989	-0.0491948	-0.0322285	-0.19153
	-51.4655	0.235596	0.0741577	0.165771	0.164581	0.11734	0.239655	0.0440979	0.0856934	0.251129	0.270874			-49.5143	-0.145142	-0.199463	-0.210938	-0.217224	-0.0542012	-0.0713501	-0.199341
	-51.3655	0.219849	0.0768433	0.168457	0.164581	0.11734	0.235992	0.0440979	0.081665	0.246002	0.274536			-49.4143	-0.154053	-0.203918	-0.184143	-0.193176	-0.0609131	-0.027771	-0.206055
	-51.2655	0.204346	0.0650024	0.170898	0.164581	0.113312	0.227936	0.0440979	0.0856934	0.246002	0.251099			-49.3143	-0.18866	-0.211182	-0.195313	-0.27417	-0.0626221	-0.0389404	-0.217773
	-51.1655	0.217804	0.0640564	0.163483	0.160553	0.116394	0.235077	0.061615	0.0914917	0.241974	0.243408			-49.2143	-0.171387	-0.187744	-0.193665	-0.271362	-0.065918	-0.0411987	-0.217224
	-51.0655	0.247437	0.0835876	0.185425	0.167694	0.143616	0.2659	0.0948792	0.124756	0.245056	0.25824			-49.1143	-0.180298	-0.192749	-0.159546	-0.279724	-0.036377	-0.022705	-0.170288
	-50.9655	0.261871	0.100403	0.192047	0.198517	0.144684	0.272766	0.091095	0.128784	0.268219	0.286377			-49.0143	-0.16687	-0.184937	-0.121094	-0.206604	-0.0352173	-0.0227661	-0.163025
	-50.8655	0.274658	0.110779	0.204834	0.200958	0.144684	0.305115	0.112244	0.136475	0.273346	0.286377			-48.9143	-0.174133	-0.191589	-0.14624	-0.173645	-0.0245972	-0.0785522	-0.181519
	-50.7655	0.274658	0.104187	0.189087	0.190704	0.17392	0.317902	0.144592	0.136475	0.277374	0.286377			-48.8143	-0.15625	-0.203918	-0.165222	-0.132935	-0.0653687	-0.134949	-0.195435
	-50.6655	0.266968	0.108215	0.178711	0.195831	0.208923	0.318176	0.161407	0.13916	0.28775	0.289063			-48.7143	-0.223267	-0.298218	-0.180786	-0.161987	-0.0726334	-0.103149	-0.17926
	-50.5655	0.281403	0.134369	0.180328	0.202576	0.238556	0.342957	0.175842	0.16275	0.296906	0.300934			-48.6143	-0.254517	-0.301025	-0.237751	-0.178711	-0.012395	-0.15279	-0.204365
	-50.4655	0.300934	0.157928	0.19986	0.215363	0.252991	0.371643	0.191315	0.197083	0.31134	0.309937			-48.5143	-0.234985	-0.304382	-0.246094	-0.103943	0.325787	-0.638855	-0.186523
	-50.3655	0.327179	0.195923	0.229065	0.215363	0.279236	0.419067	0.207214	0.275757	0.3349	0.331085			-48.4143	-0.320862	-0.179321	-0.0546875	0.192444	-0.828247	-0.136047	-0.0252686
	-50.2655	0.377014	0.244415	0.303436	0.228821	0.349304	0.462555	0.262726	0.347412	0.364807	0.374207			-48.3143	-0.822632	-0.212891	-0.152893	-0.890198	-0.217163	-0.114258	-0.0743408
	-50.1655	0.426056	0.323883	0.439331	0.296173	0.447205	0.47699	0.33194	0.274689	0.406952	0.449219			-48.2143	-0.294678	-0.181641	-0.0603027	-0.347778	-0.253402	0.190369	-0.0101929
	-50.0655	0.384583	0.322388	0.407288	0.357056	0.425659	0.421082	0.23645	0.109253	0.377594	0.407349			-48.1143	-0.191406	-0.276978	-0.0446743	-0.536926	-0.29027	-0.000424	-0.0436367
	-49.9655	0.180634	0.195923	-0.0168762	0.213623	0.24585	0.245026	0.0550232	-0.0822754	0.199249	0.0975342			-48.0143	0.0697021	-0.383057	-0.207031	-0.399719	-0.160824	-0.010498	-0.0330811
	-49.8655	-0.0491638	0.0135498	-0.28952	-0.139435	-0.0468445	0.0737	-0.198486	-0.380371	-0.0087	-0.13562			-47.9143	0.0205688	-0.293213	-0.330933	-0.351135	-0.192627	-0.13324	-0.0559082
	-49.7655	-0.254974	-0.344086	-0.544495	-0.391327	-0.37796	-0.188416	-0.579163	-0.554657	-0.373077	-0.388733			-47.8143	-0.224915	-0.20166	-0.347107	-0.244019	-0.142944	-0.167297	-0.0491943
	-49.6655	-0.374725	-0.555847	-0.672058	-0.552155	-0.570709	-0.375122	-0.602997	-0.617554	-0.554779	-0.552795			-47.7143	-0.375	-0.227356	-0.305847	-0.214966	-0.0726359	-0.115417	-0.0247192
	-49.5655	-0.341858	-0.671814	-0.667603	-0.57196	-0.578522	-0.492432	-0.653107	-0.607727	-0.542389	-0.492859			-47.6143	-0.361084	-0.225098	-0.224919	-0.134583	-0.0665327	-0.108159	-0.0313769
	-49.4655	-0.261719	-0.70575	-0.548523	-0.505676	-0.47467	-0.493805	-0.560974	-0.508453	-0.455505	-0.403412			-47.5143	-0.330383	-0.211182	-0.14679	-0.125122	-0.0715381	-0.176208	-0.100037
	-49.3655	-0.167145	-0.578857	-0.401855	-0.371796	-0.34494	-0.396545	-0.425995	-0.345337	-0.318909	-0.280304			-47.4143	-0.315857	-0.231262	-0.0982056	-0.125122	-0.117859	-0.224182	-0.14801
	-49.2655	-0.105194	-0.411987	-0.291534	-0.268219	-0.253082	-0.261566	-0.330109	-0.256165	-0.202423	-0.194489			-47.3143	-0.354431	-0.282593	-0.0803833	-0.156372	-0.138489	-0.213623	-0.194885
	-49.1655	-0.0577698	-0.244019	-0.217438	-0.208679	-0.193146	-0.173492	-0.255737	-0.198669	-0.125366	-0.125793			-47.2143	-0.390076	-0.302673	-0.133362	-0.158569	-0.144047	-0.222534	-0.26123
	-49.0655	0.00983	-0.0804749	-0.131226	-0.158844	-0.125244	-0.108154	-0.175049	-0.14679	-0.0449524	-0.0655823			-47.1143	-0.38562	-0.278687	-0.154053	-0.154724	-0.183108	-0.203553	-0.28418
	-48.9655	0.0666809	0.0334778	-0.0337219	-0.0885315	-0.0363464	-0.0290833	-0.107452	-0.100067	0.00946	-0.00363			-47.0143	-0.386169	-0.299866	-0.126648	-0.177551	-0.228333	-0.165588	-0.243958
	-48.8655	0.0939026	0.0914001	0.0561218	-0.0339661	0.0545654	0.0200806	-0.0344238	-0.0610046	0.0474548	0.0276184			-46.9143	-0.37561	-0.273682	-0.12616	-0.184814	-0.213806	-0.155029	-0.208862
	-48.7655	0.101715	0.113892	0.135193	0.0219421	0.130951	0.0540161	0.0382996	-0.0178833	0.103363	0.0480957			-46.8143	-0.337097	-0.263062	-0.136719	-0.181458	-0.212708	-0.145569	-0.17926
	-48.6655	0.114502	0.149841	0.1698	0.0727234	0.164215	0.0944519	0.0927124	0.0288391	0.154144	0.0548401			-46.7143	-0.317017	-0.238525	-0.167969	-0.191528	-0.208252	-0.148865	-0.17981
	-48.5655	0.121246	0.152283	0.17749	0.115417	0.168243	0.142792	0.129089	0.0679016	0.18512	0.0599365			-46.6143	-0.309204	-0.2229	-0.17694	-0.203247	-0.202087	-0.133849	-0.181518
	-48.4655	0.126343	0.140411	0.165771	0.141418	0.168121	0.184143	0.149567	0.0975342	0.213806	0.0703125			-46.5143	-0.314209	-0.21283	-0.175781	-0.221069	-0.213256	-0.110962	-0.155273
	-48.3655	0.143463	0.135437	0.161743	0.156769	0.168121	0.21405	0.149567	0.101196	0.231598	0.0754395			-46.4143	-0.315918	-0.229065	-0.180237	-0.212769	-0.206604	-0.0991821	-0.160278
	-48.2655	0.17215	0.135437	0.153107	0.156769	0.168121	0.235992	0.149567	0.0908203	0.226471	0.0754395			-46.3143	-0.285767	-0.199463	-0.175232	-0.194336	-0.191467	-0.100891	-0.14856
	-48.1655	0.191559	0.135437	0.168457	0.159454	0.156403	0.231964	0.13382	0.0699463	0.222443	0.0794678			-46.2143	-0.290771	-0.211121	-0.177429	-0.181458	-0.182007	-0.109802	-0.161926
	-48.0655	0.21109	0.135437	0.177612	0.156769	0.156403	0.231964	0.126129	0.0739746	0.214752	0.0939026			-46.1143	-0.284058	-0.205566	-0.174073	-0.183167	-0.171936	-0.12262	-0.15857
	-47.9655	0.23465	0.135437	0.185303	0.156769	0.156403	0.227936	0.126129	0.0622559	0.210724	0.113434			-46.0143	-0.283508	-0.216187	-0.177429	-0.192078	-0.154114	-0.141052	-0.182007
	-47.8655	0.247437	0.135437	0.185303	0.160797	0.152374	0.220245	0.130157	0.0622559	0.203033	0.136993			-45.9143	-0.259521	-0.216187	-0.182434	-0.194885	-0.169128	-0.128784	-0.16864
	-47.7655	0.251099	0.135437	0.173584	0.164459	0.144684	0.220245	0.13382	0.0622559	0.207062	0.164215			-45.8143	-0.275146	-0.213928	-0.205322	-0.204895	-0.160217	-0.125977	-0.156372
	-47.6655	0.243408	0.135437	0.177612	0.14505	0.160431	0.21756	0.126129	0.0622559	0.210724	0.183746			-45.7143	-0.253357	-0.21228	-0.204773	-0.19989	-0.155762	-0.12262	-0.161926
	-47.5655	0.247437	0.147156	0.17749	0.14505	0.178619	0.215118	0.130157	0.0622559	0.203033	0.199219			-45.6143	-0.263428	-0.216187	-0.184692	-0.185913	-0.152404	-0.102539	-0.153564
	-47.4655	0.255127	0.147156	0.168457	0.13736	0.179962	0.220245	0.13382	0.0622559	0.207062	0.208374			-45.5143	-0.263428	-0.21228	-0.185242	-0.169739	-0.154114	-0.109802	-0.152466
	-47.3655	0.25	0.135437	0.165771	0.147736	0.190338	0.220245	0.130157	0.0622559	0.20694	0.208252			-45.4143	-0.261719	-0.205566	-0.17688	-0.143494	-0.161316	-0.11145	-0.144653
	-47.2655	0.259155	0.138123	0.158081	0.149078	0.187775	0.208527	0.137848	0.0622559	0.20694	0.210938			-45.3143	-0.265076	-0.217834	-0.175781	-0.152466	-0.162476	-0.113159	-0.139587
	-47.1655	0.257813	0.139465	0.168457	0.147736	0.183746	0.208527	0.130035	0.0544434	0.195221	0.208374			-45.2143	-0.248901	-0.209473	-0.165771	-0.145752	-0.162475	-0.103149	-0.134094
	-47.0655	0.259155	0.147156	0.177612	0.149078	0.179962	0.200714	0.114288	0.0544434	0.179474	0.216064			-45.1143	-0.237732	-0.176514	-0.171874	-0.141296	-0.13794	-0.119323	-0.135742
	-46.9655	0.266846	0.131409	0.17749	0.14505	0.183624	0.200714	0.106598	0.0584717	0.169098	0.208252			-45.0143	-0.21936	-0.166565	-0.15741	-0.134094	-0.147949	-0.104248	-0.122375
	-46.8655	0.251099	0.123718	0.161743	0.141022	0.171906	0.198029	0.0948792	0.050415	0.163971	0.208252			-44.9143	-0.234436	-0.165405	-0.162964	-0.140747	-0.144104	-0.129883	-0.12793
	-46.7655	0.255127	0.121033	0.151367	0.130646	0.16153	0.192902	0.0948792	0.0349121	0.156158	0.204224			-44.8143	-0.21936	-0.155396	-0.174133	-0.140747	-0.153564	-0.142761	-0.131287
	-46.6655	0.255127	0.111877	0.142212	0.125519	0.144684	0.192902	0.0948792	0.0349121	0.156158	0.200562			-44.7143	-0.234985	-0.173767	-0.192505	-0.150818	-0.153015	-0.147217	-0.139099
	-46.5655	0.252441	0.104187	0.14624	0.125519	0.144684	0.195587	0.106598	0.0389404	0.162903	0.208252			-44.6143	-0.236084	-0.183838	-0.195312	-0.151367	-0.157471	-0.160034	-0.141296
	-46.4655	0.235596	0.101501	0.14624	0.113678	0.132843	0.198029	0.0948792	0.0493164	0.179718	0.21228			-44.5143	-0.253967	-0.195007	-0.212036	-0.170349	-0.162476	-0.160034	-0.145752
	-46.3655	0.247314	0.0963745	0.131836	0.105988	0.125153	0.192902	0.0948792	0.0584717	0.190094	0.215942			-44.4143	-0.252258	-0.193298	-0.212646	-0.173645	-0.169189	-0.171753	-0.153625
	-46.2655	0.243286	0.0963745	0.126709	0.105988	0.122467	0.195587	0.0989075	0.0661621	0.195221	0.196533			-44.3143	-0.26178	-0.20282	-0.206482	-0.166992	-0.178101	-0.171753	-0.140747
	-46.1655	0.235596	0.0923462	0.122681	0.103302	0.11734	0.193024	0.109283	0.0661621	0.195221	0.196533			-44.2143	-0.266235	-0.199463	-0.233215	-0.180969	-0.173645	-0.179565	-0.150208
	-46.0655	0.235596	0.0846558	0.11499	0.098175	0.120026	0.212433	0.11441	0.0621338	0.195221	0.192505			-44.1143	-0.266785	-0.184937	-0.212586	-0.17981	-0.171936	-0.169495	-0.118958
	-45.9655	0.227905	0.0886841	0.119019	0.100861	0.125153	0.200714	0.11441	0.0544434	0.192535	0.182129			-44.0143	-0.281799	-0.202759	-0.224854	-0.181458	-0.160217	-0.171204	-0.132385
	-45.8655	0.235596	0.0990601	0.129395	0.0982971	0.113434	0.212433	0.11441	0.0517578	0.187408	0.177002			-43.9143	-0.279602	-0.201111	-0.224304	-0.168091	-0.165833	-0.169495	-0.125671
	-45.7655	0.235596	0.104187	0.134521	0.105988	0.110748	0.212433	0.11441	0.0466309	0.187408	0.172974			-43.8143	-0.294128	-0.197754	-0.209229	-0.161377	-0.159119	-0.171753	-0.132385
	-45.6655	0.235596	0.104187	0.122803	0.105988	0.105621	0.212433	0.111725	0.0466309	0.187408	0.150879			-43.7143	-0.284607	-0.194397	-0.19696	-0.168091	-0.163574	-0.171753	-0.121216
	-45.5655	0.235596	0.104187	0.122803	0.105988	0.105621	0.208405	0.106598	0.0426025	0.187408	0.145752			-43.6143	-0.294678	-0.186035	-0.203125	-0.171997	-0.154663	-0.167847	-0.129028
	-45.4655	0.235596	0.104187	0.122803	0.105988	0.105621	0.198029	0.10257	0.0349121	0.187408	0.145752			-43.5143	-0.294678	-0.177124	-0.207031	-0.161926	-0.150757	-0.171753	-0.121216
	-45.3655	0.235596	0.115906	0.122803	0.105988	0.105621	0.192902	0.0948792	0.0349121	0.187408	0.145752			-43.4143	-0.284058	-0.184937	-0.188599	-0.159729	-0.162476	-0.165039	-0.121216
	-45.2655	0.231567	0.11322	0.122803	0.105988	0.105621	0.200714	0.0948792	0.0349121	0.187408	0.145752			-43.3143	-0.284607	-0.186584	-0.191956	-0.16864	-0.144043	-0.168396	-0.118958
	-45.1655	0.223877	0.0990601	0.11499	0.098175	0.105621	0.200714	0.0948792	0.0389404	0.187408	0.145752			-43.2143	-0.268433	-0.176575	-0.185242	-0.161377	-0.139587	-0.167847	-0.11731
	-45.0655	0.223877	0.115906	0.11499	0.098175	0.105621	0.200714	0.0948792	0.0466309	0.190094	0.148438			-43.1143	-0.265076	-0.174866	-0.186951	-0.150208	-0.139038	-0.172852	-0.121216
	-44.9655	0.223877	0.104187	0.11499	0.098175	0.105621	0.192902	0.0948792	0.0466309	0.195221	0.157593			-43.0143	-0.27179	-0.173767	-0.1875	-0.160278	-0.13623	-0.181824	-0.119568
	-44.8655	0.227905	0.104187	0.11499	0.100861	0.100494	0.192902	0.0948792	0.0375977	0.195221	0.165283			-42.9143	-0.286316	-0.166504	-0.180237	-0.165283	-0.151855	-0.187927	-0.109497
	-44.7655	0.235596	0.108215	0.119019	0.0942688	0.105621	0.200714	0.0989075	0.0427246	0.195221	0.157471			-42.8143	-0.286865	-0.175476	-0.181946	-0.170898	-0.150757	-0.179565	-0.116211
	-44.6655	0.235596	0.115906	0.126709	0.0982971	0.105621	0.200714	0.0987854	0.0427246	0.195221	0.153442			-42.7143	-0.272888	-0.169861	-0.186951	-0.15802	-0.157471	-0.194641	-0.131226
	-44.5655	0.235596	0.115906	0.129395	0.105988	0.117462	0.2034	0.106598	0.0427246	0.195221	0.145752			-42.6143	-0.27124	-0.161499	-0.194213	-0.166443	-0.165833	-0.197998	-0.129028
	-44.4655	0.238281	0.115906	0.134521	0.108673	0.125153	0.208527	0.106598	0.0427246	0.195221	0.14978			-42.5143	-0.286316	-0.176575	-0.185242	-0.173096	-0.174194	-0.189026	-0.118958
	-44.3655	0.240723	0.115906	0.134521	0.1138	0.121124	0.204742	0.106598	0.0467529	0.183502	0.157471			-42.4143	-0.301392	-0.173218	-0.17688	-0.186523	-0.152405	-0.192383	-0.114502
	-44.2655	0.235596	0.13031	0.134521	0.117828	0.113434	0.212433	0.0987854	0.0544434	0.183502	0.161255			-42.3143	-0.292419	-0.163147	-0.175781	-0.169739	-0.150757	-0.173401	-0.0916138
	-44.1655	0.235596	0.132751	0.131836	0.125519	0.113434	0.212433	0.101471	0.0544434	0.187531	0.153564			-42.2143	-0.305847	-0.158691	-0.183594	-0.171448	-0.132874	-0.179565	-0.0961304
	-44.0655	0.235596	0.135437	0.126709	0.125519	0.113434	0.212433	0.103912	0.0544434	0.195221	0.153564			-42.1143	-0.296326	-0.147522	-0.194213	-0.161926	-0.139039	-0.179565	-0.101684
	-43.9655	0.235596	0.135437	0.130493	0.137238	0.113434	0.212433	0.0987854	0.0544434	0.195221	0.153564			-42.0143	-0.30249	-0.141968	-0.185242	-0.160278	-0.149108	-0.179565	-0.0983276
	-43.8655	0.235596	0.143127	0.122803	0.137238	0.110748	0.212433	0.0987854	0.0544434	0.195221	0.145752			-41.9143	-0.320923	-0.163757	-0.17688	-0.160278	-0.139587	-0.179565	-0.0999756
	-43.7655	0.235596	0.135437	0.122803	0.137238	0.105621	0.212433	0.106598	0.0544434	0.195221	0.153564			-41.8143	-0.305237	-0.155334	-0.161804	-0.150208	-0.142395	-0.187378	-0.107788
	-43.6655	0.235596	0.135437	0.122803	0.137238	0.105621	0.212433	0.106598	0.0544434	0.195221	0.143066			-41.7143	-0.299683	-0.165405	-0.163513	-0.170288	-0.157409	-0.189575	-0.111694
	-43.5655	0.235596	0.135437	0.122803	0.14505	0.105621	0.212433	0.10257	0.0544434	0.190094	0.137939			-41.6143	-0.30304	-0.163147	-0.152893	-0.17981	-0.154113	-0.179566	-0.098328
	-43.4655	0.243286	0.147156	0.122803	0.137238	0.113312	0.212433	0.0870667	0.0544434	0.195221	0.137939			-41.5143	-0.295776	-0.157043	-0.162415	-0.168091	-0.149598	-0.190186	-0.126221
	-43.3655	0.243408	0.14447	0.122803	0.137238	0.105621	0.212433	0.0870667	0.0493164	0.195221	0.137939			-41.4143	-0.272888	-0.154236	-0.15625	-0.160278	-0.161377	-0.201294	-0.112854
	-43.2655	0.243408	0.139343	0.120117	0.137238	0.105621	0.212433	0.091095	0.0544434	0.195221	0.137939			-41.3143	-0.282959	-0.153687	-0.15625	-0.188721	-0.154114	-0.192932	-0.110046
	-43.1655	0.243408	0.139343	0.110962	0.141022	0.105621	0.220245	0.0987854	0.0544434	0.195221	0.140625			-41.2143	-0.286316	-0.157043	-0.174133	-0.189819	-0.151306	-0.187378	-0.115662
	-43.0655	0.240723	0.135315	0.110962	0.133331	0.113434	0.212433	0.101471	0.0662842	0.195221	0.145752			-41.1143	-0.276794	-0.154236	-0.170776	-0.181458	-0.156921	-0.197448	-0.139099
	-42.9655	0.235596	0.127625	0.103271	0.130646	0.113434	0.220245	0.11441	0.0739746	0.203033	0.145752			-41.0143	-0.27124	-0.153687	-0.181885	-0.18988	-0.16864	-0.192383	-0.122314
	-42.8655	0.231567	0.124939	0.103271	0.117706	0.113434	0.222931	0.11441	0.0739746	0.203033	0.145752			-40.9143	-0.277954	-0.163757	-0.205383	-0.198242	-0.163574	-0.203003	-0.139648
	-42.7655	0.223877	0.127625	0.1073	0.117706	0.110748	0.232086	0.11441	0.0739746	0.203033	0.153564			-40.8143	-0.272339	-0.165405	-0.207031	-0.180908	-0.180908	-0.19519	-0.132935
	-42.6655	0.223877	0.13031	0.11499	0.120392	0.105621	0.239777	0.11441	0.0739746	0.214752	0.153564			-40.7143	-0.29303	-0.177124	-0.203674	-0.201599	-0.174194	-0.192932	-0.130676
	-42.5655	0.23291	0.135437	0.11499	0.125519	0.105621	0.251495	0.123444	0.0856934	0.214752	0.150879			-40.6143	-0.294678	-0.175476	-0.191406	-0.195435	-0.171936	-0.191284	-0.139099
	-42.4655	0.227783	0.147156	0.11499	0.125519	0.105621	0.251495	0.118317	0.0856934	0.214752	0.145752			-40.5143	-0.292419	-0.174866	-0.181335	-0.181458	-0.158569	-0.181213	-0.118958
	-42.3655	0.227783	0.147156	0.126709	0.125519	0.105621	0.251495	0.118317	0.0856934	0.214752	0.145752			-40.4143	-0.282959	-0.161499	-0.158447	-0.17981	-0.148499	-0.179565	-0.11731
	-42.2655	0.227783	0.147156	0.126709	0.129547	0.105621	0.247467	0.114288	0.081665	0.212067	0.157471			-40.3143	-0.279602	-0.151428	-0.162964	-0.159668	-0.150208	-0.167847	-0.119568
	-42.1655	0.223755	0.147156	0.126709	0.137238	0.100494	0.251495	0.106598	0.0739746	0.195221	0.157471			-40.2143	-0.272339	-0.145325	-0.147339	-0.151917	-0.142944	-0.172913	-0.122925
	-42.0655	0.208374	0.147156	0.126709	0.137238	0.105621	0.24881	0.106598	0.0817871	0.195221	0.157471			-40.1143	-0.281311	-0.145874	-0.144531	-0.152466	-0.132934	-0.161682	-0.121216
	-41.9655	0.227783	0.147156	0.11499	0.14505	0.113434	0.246368	0.118317	0.0817871	0.195221	0.157471			-40.0143	-0.277954	-0.140869	-0.14563	-0.147461	-0.121155	-0.161133	-0.110596
	-41.8655	0.227783	0.147156	0.11499	0.149078	0.113434	0.24881	0.118317	0.0791016	0.195221	0.157471			-39.9143	-0.253357	-0.134705	-0.146179	-0.129578	-0.122864	-0.149963	-0.121216
	-41.7655	0.223755	0.154968	0.126709	0.156769	0.113434	0.243683	0.115631	0.0699463	0.195221	0.157471			-39.8143	-0.262878	-0.135254	-0.127808	-0.130127	-0.125061	-0.138306	-0.104492
	-41.6655	0.216064	0.154968	0.126709	0.15274	0.113434	0.243683	0.118317	0.0595703	0.202911	0.169189			-39.7143	-0.265076	-0.135803	-0.10321	-0.140747	-0.106689	-0.126526	-0.0905151
	-41.5655	0.223877	0.154968	0.126709	0.149078	0.113434	0.247467	0.121002	0.0544434	0.195221	0.177002			-39.6143	-0.253418	-0.115784	-0.104919	-0.124023	-0.100525	-0.120422	-0.0933223
	-41.4655	0.223877	0.154968	0.126709	0.148956	0.113434	0.237091	0.126129	0.050415	0.195221	0.177002			-39.5143	-0.227112	-0.104553	-0.0953979	-0.117859	-0.103332	-0.127625	-0.0787964
	-41.3655	0.216064	0.154968	0.126709	0.151642	0.113434	0.231964	0.137848	0.0584717	0.192535	0.177002			-39.4143	-0.224365	-0.102905	-0.122253	-0.098877	-0.0921631	-0.150574	-0.110107
	-41.2655	0.216064	0.154968	0.11499	0.156769	0.117462	0.227936	0.137848	0.0661621	0.187408	0.177002			-39.3143	-0.214294	-0.085022	-0.122742	-0.0977783	-0.113953	-0.160034	-0.117859
	-41.1655	0.227905	0.154968	0.130737	0.156769	0.125153	0.220245	0.137848	0.0661621	0.187408	0.177002			-39.2143	-0.234436	-0.105164	-0.141235	-0.128479	-0.120056	-0.176819	-0.12738
	-41.0655	0.235596	0.154968	0.126709	0.156769	0.127838	0.220245	0.135162	0.0661621	0.187408	0.169189			-39.1143	-0.233826	-0.114624	-0.141174	-0.140747	-0.129577	-0.169495	-0.118958
	-40.9655	0.235596	0.154968	0.138428	0.156769	0.13028	0.220245	0.126007	0.0661621	0.187408	0.169189			-39.0143	-0.252319	-0.124695	-0.137817	-0.150818	-0.121155	-0.161133	-0.110596
	-40.8655	0.235596	0.154968	0.138428	0.156769	0.136871	0.220245	0.118317	0.0661621	0.187408	0.177002			-38.9143	-0.245544	-0.116272	-0.14679	-0.142395	-0.116699	-0.160034	-0.119568
	-40.7655	0.231567	0.154968	0.138428	0.156769	0.136871	0.220245	0.122345	0.0661621	0.187408	0.177002			-38.8143	-0.248901	-0.119629	-0.146179	-0.152466	-0.115601	-0.151062	-0.101074
	-40.6655	0.223877	0.154968	0.138428	0.156769	0.136871	0.220245	0.13382	0.0739746	0.187408	0.177002			-38.7143	-0.247803	-0.125244	-0.13446	-0.140747	-0.106628	-0.148315	-0.0977783
	-40.5655	0.223877	0.154968	0.142212	0.160797	0.139557	0.224274	0.126129	0.0739746	0.187408	0.177002			-38.6143	-0.245544	-0.134155	-0.126099	-0.131775	-0.110595	-0.131531	-0.0843506
	-40.4655	0.223877	0.166687	0.13855	0.171173	0.144684	0.231964	0.126129	0.0739746	0.187408	0.177002			-38.5143	-0.243896	-0.124084	-0.113281	-0.129028	-0.10498	-0.120972	-0.0821533
	-40.3655	0.223877	0.166687	0.14624	0.1763	0.148712	0.231964	0.126129	0.0739746	0.187408	0.177002			-38.4143	-0.237183	-0.125793	-0.10321	-0.112244	-0.103882	-0.118713	-0.0787964
	-40.2655	0.223877	0.170715	0.148926	0.1763	0.156403	0.231964	0.126129	0.0739746	0.190094	0.179688			-38.3143	-0.226013	-0.116272	-0.0847778	-0.109497	-0.0870972	-0.106995	-0.0681763
	-40.1655	0.223877	0.181091	0.154053	0.1763	0.156403	0.231964	0.130157	0.0739746	0.192535	0.184814			-38.2143	-0.214294	-0.104553	-0.09375	-0.0927124	-0.0742802	-0.117065	-0.0860596
	-40.0655	0.227905	0.183533	0.154053	0.180328	0.156403	0.224152	0.137848	0.0739746	0.190094	0.188843			-38.1143	-0.202576	-0.0928345	-0.0870361	-0.0787964	-0.0843503	-0.110352	-0.0793457
	-39.9655	0.235596	0.188904	0.154053	0.195831	0.156403	0.226837	0.137848	0.0856934	0.195221	0.196533			-38.0143	-0.212646	-0.112976	-0.0859375	-0.0899658	-0.0776367	-0.10144	-0.0637207
	-39.8655	0.247314	0.194031	0.154053	0.195831	0.159088	0.229279	0.137848	0.0739746	0.183502	0.196533			-37.9143	-0.216003	-0.0978394	-0.0859375	-0.083252	-0.0664673	-0.10144	-0.0626221
	-39.7655	0.247314	0.194031	0.165771	0.195831	0.164215	0.224152	0.149567	0.0739746	0.187531	0.199219			-37.8143	-0.216553	-0.105164	-0.0680542	-0.0821533	-0.0531006	-0.0913696	-0.0592651
	-39.6655	0.247314	0.194031	0.165771	0.195831	0.164215	0.224152	0.152252	0.081665	0.191193	0.220093			-37.7143	-0.216553	-0.0967407	-0.0664063	-0.0821533	-0.0430297	-0.0897217	-0.0587158
	-39.5655	0.25	0.194031	0.1698	0.195831	0.168243	0.224152	0.157379	0.0739746	0.183502	0.227783			-37.6143	-0.196411	-0.085022	-0.0596923	-0.0603638	-0.0413816	-0.0830078	-0.0698852
	-39.4655	0.255127	0.194031	0.17749	0.195831	0.175934	0.226837	0.157379	0.0739746	0.183502	0.223755			-37.5143	-0.193115	-0.083374	-0.0664063	-0.0587158	-0.0447387	-0.0819092	-0.0704346
	-39.3655	0.255127	0.191345	0.17749	0.195831	0.175934	0.231964	0.161407	0.0739746	0.183502	0.216064			-37.4143	-0.196472	-0.0766602	-0.0563354	-0.052002	-0.0452881	-0.09198	-0.0771484
	-39.2655	0.255127	0.197937	0.181274	0.195831	0.175934	0.231964	0.16507	0.0739746	0.187531	0.216064			-37.3143	-0.197021	-0.0856323	-0.0647583	-0.0509033	-0.052002	-0.0936279	-0.0782471
	-39.1655	0.255127	0.188904	0.177612	0.20755	0.175934	0.237091	0.157379	0.0739746	0.195221	0.208374			-37.2143	-0.186951	-0.0872803	-0.0664063	-0.0509033	-0.0531006	-0.0936279	-0.0637207
	-39.0655	0.262939	0.20575	0.181274	0.20755	0.175934	0.231964	0.161407	0.0739746	0.197906	0.227783			-37.1143	-0.185303	-0.0755615	-0.0664063	-0.0509033	-0.0531006	-0.0819092	-0.0626221
	-38.9655	0.260254	0.20575	0.173584	0.210236	0.175934	0.231964	0.169098	0.0897217	0.203033	0.227783			-37.0143	-0.178589	-0.0755615	-0.0731201	-0.0509033	-0.0413818	-0.0718384	-0.0626221
	-38.8655	0.255127	0.20575	0.185303	0.215363	0.171906	0.231964	0.17691	0.0933838	0.195221	0.231812			-36.9143	-0.17749	-0.0755615	-0.0758667	-0.0509033	-0.0413818	-0.0601196	-0.0525513
	-38.7655	0.255127	0.20575	0.185303	0.227203	0.172028	0.23465	0.17691	0.0856934	0.203033	0.242188			-36.8143	-0.17749	-0.0755615	-0.0842896	-0.0531616	-0.0245972	-0.06073	-0.0509033
	-38.6655	0.266846	0.20575	0.185303	0.234894	0.168243	0.237091	0.188629	0.0856934	0.203033	0.247314			-36.7143	-0.167419	-0.0654907	-0.0641479	-0.034668	-0.033569	-0.0534058	-0.0408325
	-38.5655	0.266846	0.209778	0.185303	0.229767	0.175934	0.23465	0.188629	0.0856934	0.203033	0.247314			-36.6143	-0.182556	-0.0739136	-0.0725709	-0.0414429	-0.0234989	-0.06073	-0.0425416
	-38.4655	0.269531	0.220154	0.189331	0.242706	0.175934	0.239777	0.191315	0.0856934	0.203033	0.255127			-36.5143	-0.175232	-0.0576782	-0.0675049	-0.0263062	-0.0319214	-0.0523071	-0.0430908
	-38.3655	0.274658	0.237122	0.199707	0.238922	0.175934	0.239777	0.196442	0.0856934	0.218781	0.255127			-36.4143	-0.183655	-0.0560303	-0.0485229	-0.0336304	-0.0234985	-0.0405884	-0.0307617
	-38.2655	0.274658	0.244812	0.204834	0.250641	0.175934	0.243805	0.196442	0.0975342	0.226471	0.255127			-36.3143	-0.185303	-0.0638428	-0.0250854	-0.0252075	-0.00507	-0.0272217	-0.0157471
	-38.1655	0.274658	0.247498	0.208862	0.258331	0.179962	0.247467	0.196442	0.105225	0.226471	0.255127			-36.2143	-0.175232	-0.0470581	-0.0351563	-0.0134888	0.0094	-0.0389404	-0.0274658
	-38.0655	0.278687	0.24884	0.216553	0.261017	0.187653	0.243805	0.196442	0.105225	0.226471	0.255127			-36.1143	-0.150146	-0.0247803	-0.0429685	-0.000122	-0.00232	-0.0389402	-0.0207517
	-37.9655	0.289063	0.256531	0.216553	0.266144	0.190338	0.251495	0.20047	0.105225	0.226471	0.255127			-36.0143	-0.161865	-0.0264282	-0.0362549	-0.00958	0.00775	-0.0322266	-0.0129395
	-37.8655	0.291504	0.260559	0.219238	0.270172	0.195465	0.263214	0.20816	0.105225	0.226471	0.255127			-35.9143	-0.155151	-0.0247803	-0.0284424	-0.00793	0.0161133	-0.0210571	-0.0118408
	-37.7655	0.289063	0.26825	0.224365	0.277863	0.187775	0.2659	0.219879	0.116943	0.226471	0.259155			-35.8143	-0.137268	-0.0113525	-0.0172729	0.00659	0.00549	-0.02948	-0.0235596
	-37.6655	0.294189	0.270935	0.228394	0.277863	0.195465	0.271027	0.222565	0.116943	0.226471	0.266846			-35.7143	-0.134521	-0.0169678	-0.015625	0.00659	0.00549	-0.0311279	-0.0235596
	-37.5655	0.298218	0.273376	0.236084	0.280548	0.195465	0.271027	0.227692	0.116943	0.234283	0.269531			-35.6143	-0.134521	-0.00916	-0.0273438	0.00769	0.00549	-0.0311279	-0.0235596
	-37.4655	0.305908	0.270935	0.236084	0.285675	0.195465	0.259308	0.227692	0.116943	0.234283	0.278687			-35.5143	-0.134521	-0.0169678	-0.0172729	0.000977	0.00549	-0.0311279	-0.0118408
	-37.3655	0.294189	0.276062	0.232056	0.277985	0.195465	0.256622	0.235504	0.116943	0.236969	0.286377			-35.4143	-0.134521	-0.0169678	-0.015625	-0.000122	0.00714	-0.0210571	-0.00177
	-37.2655	0.296875	0.28009	0.224365	0.297394	0.203156	0.263214	0.235504	0.127441	0.242096	0.289063			-35.3143	-0.124451	-0.0169678	-0.015625	-0.000122	0.015564	-0.0194092	-0.000122
	-37.1655	0.302002	0.287781	0.236206	0.300079	0.195465	0.263214	0.235504	0.132568	0.257843	0.298218			-35.2143	-0.11499	-0.0169678	-0.0256958	0.00769	0.0172119	-0.0126953	-0.000122
	-37.0655	0.302002	0.287781	0.236084	0.305206	0.195465	0.263214	0.235504	0.132568	0.253815	0.298096			-35.1143	-0.11499	-0.0069	-0.0172729	0.00769	0.0172119	-0.00378	0.00659
	-36.9655	0.302002	0.287781	0.236084	0.313019	0.195465	0.263214	0.235504	0.136597	0.253815	0.305908			-35.0143	-0.11499	0.00256	-0.015625	0.00769	0.0172119	-0.00378	0.00769
	-36.8655	0.302002	0.290466	0.23877	0.317047	0.195465	0.263214	0.239532	0.144287	0.253815	0.302124			-34.9143	-0.11499	0.00928	-0.015625	0.0144043	0.0172119	-0.00378	0.00769
	-36.7655	0.302002	0.295593	0.243896	0.324738	0.195465	0.2659	0.247223	0.158691	0.2565	0.3125			-34.8143	-0.11499	0.0204468	-0.0223389	0.0155029	0.0172119	-0.010498	0.00879
	-36.6655	0.30603	0.299622	0.243896	0.324738	0.199493	0.271027	0.249908	0.156128	0.261627	0.314941			-34.7143	-0.11499	0.0220947	-0.0234375	0.00769	0.010498	-0.0115967	-0.000122
	-36.5655	0.325439	0.307312	0.243896	0.324738	0.207184	0.275055	0.259064	0.163818	0.265656	0.309814			-34.6143	-0.121704	0.0153809	-0.0234375	-0.00574	0.0094	-0.00153	0.00769
	-36.4655	0.325439	0.315125	0.251709	0.324738	0.207184	0.286774	0.266754	0.163818	0.273346	0.309814			-34.5143	-0.122803	0.024353	-0.0167236	-0.00122	0.0094	-0.00995	-0.000122
	-36.3655	0.325439	0.315125	0.255737	0.328766	0.214996	0.294464	0.278473	0.163818	0.273346	0.309814			-34.4143	-0.111084	0.026001	-0.00391	-0.000122	0.0094	0.000122	0.0194092
	-36.2655	0.325439	0.315125	0.263428	0.339142	0.217682	0.294464	0.282501	0.167847	0.277374	0.309814			-34.3143	-0.10437	0.026001	-0.00391	-0.000122	0.0211182	0.000122	0.0194092
	-36.1655	0.325439	0.315125	0.275146	0.344269	0.222809	0.29715	0.290192	0.175537	0.292755	0.300781			-34.2143	-0.0915527	0.0377197	0.00281	0.0115967	0.0278323	0.00684	0.0183105
	-36.0655	0.337158	0.315125	0.275146	0.344269	0.222809	0.302277	0.281158	0.171509	0.285065	0.317627			-34.1143	-0.0915527	0.0377197	0.00391	0.0115967	0.0289307	0.00793	0.0294804
	-35.9655	0.328125	0.326843	0.275146	0.344269	0.222809	0.306305	0.298004	0.163818	0.285065	0.305908			-34.0143	-0.0747681	0.0444336	0.0162354	0.0183105	0.0289311	0.0180054	0.0490112
	-35.8655	0.333252	0.326843	0.275146	0.341583	0.222809	0.309967	0.302032	0.175537	0.285065	0.309937			-33.9143	-0.0720215	0.0377197	0.015625	0.0272217	0.0390015	0.00793	0.0389404
	-35.7655	0.333252	0.326843	0.275146	0.339142	0.234528	0.306305	0.298004	0.179565	0.296783	0.320313			-33.8143	-0.0619507	0.055603	0.00555	0.0372925	0.0289307	-0.00214	0.0288696
	-35.6655	0.33728	0.326843	0.279175	0.344269	0.234528	0.313995	0.309723	0.189941	0.300812	0.325439			-33.7143	-0.0653076	0.0522461	0.00391	0.0272217	0.0188598	-0.00378	0.0171509
	-35.5655	0.344971	0.326843	0.286865	0.355988	0.238556	0.321808	0.309723	0.192383	0.308502	0.329468			-33.6143	-0.0742798	0.0432739	0.00391	0.0171509	0.0289307	0.00794	0.0155034
	-35.4655	0.344971	0.326843	0.294678	0.353302	0.246246	0.31778	0.305695	0.189941	0.308502	0.337158			-33.5143	-0.0826416	0.0338135	0.015625	0.0155029	0.0188603	0.0129395	0.0272217
	-35.3655	0.356689	0.338562	0.294678	0.348175	0.242218	0.310089	0.298004	0.195068	0.316315	0.337158			-33.4143	-0.0759277	0.0338135	0.015625	0.0205078	0.0289307	0.0118408	0.0272217
	-35.2655	0.352661	0.338562	0.294678	0.348175	0.250275	0.314117	0.302032	0.195068	0.316315	0.339844			-33.3143	-0.064209	0.0455322	0.00391	0.0311279	0.0289307	0.000122	0.0205078
	-35.1655	0.344971	0.342346	0.290649	0.348175	0.257965	0.321808	0.309723	0.195068	0.316315	0.344971			-33.2143	-0.064209	0.0455322	0.00391	0.0311279	0.0172119	0.000122	0.0194092
	-35.0655	0.344971	0.334656	0.282959	0.355988	0.253937	0.321808	0.309723	0.199097	0.316315	0.348999			-33.1143	-0.0759277	0.041626	0.00391	0.0194092	0.0172119	-0.00214	0.0194092
	-34.9655	0.344971	0.334656	0.294678	0.355988	0.246246	0.333527	0.312408	0.206787	0.316315	0.368408			-33.0143	-0.064209	0.041626	0.00391	0.00934	0.0183105	-0.00378	0.0272217
	-34.8655	0.344971	0.334656	0.294678	0.355988	0.246246	0.336212	0.317535	0.209473	0.328033	0.368408			-32.9143	-0.064209	0.041626	0.00555	0.00769	0.0172119	0.00793	0.0288696
	-34.7655	0.344971	0.343689	0.290649	0.355988	0.246246	0.341339	0.31485	0.222412	0.328033	0.356689			-32.8143	-0.064209	0.041626	0.00391	-0.00238	0.0188599	0.00958	0.0272217
	-34.6655	0.344971	0.338562	0.282959	0.355988	0.254059	0.341339	0.309723	0.219727	0.328033	0.368408			-32.7143	-0.0524902	0.0533447	0.00391	0.00769	0.0172119	0.00793	0.0272217
	-34.5655	0.344971	0.338562	0.280273	0.367706	0.254059	0.341339	0.312408	0.206787	0.335846	0.371094			-32.6143	-0.0407715	0.0650635	-0.00781	0.0126953	0.0289302	-0.010498	0.00879
	-34.4655	0.352783	0.338562	0.286865	0.367706	0.254059	0.338654	0.325348	0.2146	0.338531	0.376221			-32.5143	-0.0407715	0.0583496	0.00391	0.0115967	0.00714	-0.0115967	0.00769
	-34.3655	0.352783	0.338562	0.286865	0.367706	0.251373	0.344025	0.325348	0.206787	0.343658	0.380249			-32.4143	-0.062561	0.0455322	-0.0145264	-0.0118408	0.00549	0.000122	0.00769
	-34.2655	0.352783	0.338562	0.294678	0.367706	0.246246	0.349152	0.329376	0.2146	0.343658	0.387939			-32.3143	-0.0563965	0.0455322	-0.015625	-0.0118408	0.00549	0.000122	0.0194092
[truncated: 2,158 more rows]

## Sheet: Fig. 3
	Figure 3E. SPR (RU Max) DLK1 to immobilized ACVR2B-Fc mutants
[truncated: 21 more rows]

## Sheet: Supplementary Fig. 3
	Supplementary Figure 3A. BLI (nM shift) DLK1 EGF1-3, DLK1 EGF4-6 & CD112 (negative control)						Supplementary Figure 3B. SPR (RU) DLK1_EGF5-6 to immobilized ACVR2B-Fc
[truncated: 4,801 more rows]

[truncated: 4 more sheets: Supplementary Fig.4, Fig. 5, Supplementary Fig. 5, Fig. 6]
